# Supplementary material for: Crystal structure of 1-(2-fluoro­benzo­yl)-2,7-di­meth­oxy­naphthalene
Source: Acta Crystallogr Sect E Struct Rep Online. 2014 Oct 4;70(Pt 11):278–80. doi: 10.1107/S1600536814020807 (PMC4257270; doi:10.1107/S1600536814020807)
Supplement: Supplementary file 1 [file e-70-00278-sup1.cif]

##############################################################################
#                                                                            #
# This CIF contains the data in a paper accepted for publication in          #
# Acta Crystallographica Section E. It conforms to the requirements of       #
# Notes for Authors for Acta Crystallographica Section E, and has been       #
# peer reviewed under the auspices of the IUCr Commission on Journals.       #
#                                                                            #
# Full details of the Crystallographic Information File format               #
# are given in the paper "The Crystallographic Information File (CIF):       #
# a New Standard Archive File for Crystallography" by S. R. Hall, F. H.      #
# Allen and I. D. Brown [Acta Cryst. (1991), A47, 655-685].                  #
#                                                                            #
# The current version of the core CIF dictionary is obtainable from          #
# ftp://ftp.iucr.org/pub/cif_core.dic.                                       #
#                                                                            #
# Software is freely available for graphical display of the structure(s)     #
# in this CIF. For information consult the CIF software page                 #
# http://www.iucr.org/resources/cif/software.                                #
#                                                                            #
# This file may be used for bona fide research purposes within the           #
# scientific community so long as proper attribution is given to the journal # 
# article from which it was obtained.                                        #
#                                                                            #
##############################################################################
data_I
_audit_creation_method     SHELXL-97
_journal_date_recd_electronic     2014-09-07
_journal_date_accepted     2014-09-16
_journal_name_full     'Acta Crystallographica, Section E'
_journal_year     2014
_journal_volume     70
_journal_issue     11
_journal_page_first     278
_journal_page_last     280
_journal_paper_category     GO
_journal_paper_doi     10.1107/S1600536814020807
_journal_coeditor_code     RZ5132
_publ_contact_author_name     'Akiko Okamoto'
_publ_contact_author_address
;
Department of Organic and Polymer Materials Chemistry,
Tokyo University of Agriculture & Technology (TUAT),
Koganei, Tokyo 184-8588, .
Japan
;
_publ_contact_author_email     'aokamoto@cc.tuat.ac.jp'
_publ_contact_author_fax     '+81-42-388-7291'
_publ_contact_author_phone     '+81-42-388-7601'
_publ_section_title
;
Crystal structure of 1-(2-fluorobenzoyl)-2,7-dimethoxynaphthalene
;
_publ_section_title_footnote     .
loop_
    _publ_author_name
    _publ_author_footnote
    _publ_author_address
    'Mohri, Saki' .
;
Department of Organic and Polymer Materials Chemistry,
Tokyo University of Agriculture & Technology (TUAT),
Koganei, Tokyo 184-8588 Japan
;
    'Ohisa, Shinji' .
;
Department of Organic and Polymer Materials Chemistry,
Tokyo University of Agriculture & Technology (TUAT),
Koganei, Tokyo 184-8588 Japan
;
    'Tsumuki, Takehiro' .
;
Department of Organic and Polymer Materials Chemistry,
Tokyo University of Agriculture & Technology (TUAT),
Koganei, Tokyo 184-8588 Japan
;
    'Yonezawa, Noriyuki' .
;
Department of Organic and Polymer Materials Chemistry,
Tokyo University of Agriculture & Technology (TUAT),
Koganei, Tokyo 184-8588 Japan
;
    'Okamoto, Akiko' .
;
Department of Organic and Polymer Materials Chemistry,
Tokyo University of Agriculture & Technology (TUAT),
Koganei, Tokyo 184-8588 Japan
;
_publ_section_synopsis
;
The asymmetric unit of the compound contains two independent conformers. Each
conformer is stacked along the <i>a</i> axis to form columns through van der
Waals interactions only.
;
_database_code_depnum_ccdc_archive     'CCDC 1024598'
_chemical_name_systematic
;
1-(2-Fluorobenzoyl)-2,7-dimethoxynaphthalene
;
_chemical_name_common     ?
_chemical_formula_moiety     'C19 H15 F O3'
_chemical_formula_sum     'C19 H15 F O3'
_chemical_formula_iupac     'C19 H15 F O3'
_chemical_formula_weight     310.31
_chemical_melting_point     ?
_symmetry_cell_setting     monoclinic
_symmetry_space_group_name_H-M     'P 21/n'
_symmetry_space_group_name_Hall     '-P 2yn'
loop_
    _symmetry_equiv_pos_site_id
    _symmetry_equiv_pos_as_xyz
    1 '+X,+Y,+Z'
    2 '1/2-X,1/2+Y,1/2-Z'
    3 '-X,-Y,-Z'
    4 '1/2+X,1/2-Y,1/2+Z'
_cell_length_a     8.36074(15)
_cell_length_b     15.5479(3)
_cell_length_c     23.6898(4)
_cell_angle_alpha     90.00
_cell_angle_beta     94.1630(10)
_cell_angle_gamma     90.00
_cell_volume     3071.36(10)
_cell_formula_units_Z     8
_cell_measurement_reflns_used     43860
_cell_measurement_theta_min     3.40
_cell_measurement_theta_max     68.20
_cell_measurement_temperature     193(2)
_exptl_crystal_description     block
_exptl_crystal_colour     colorless
_exptl_crystal_size_max     0.50
_exptl_crystal_size_mid     0.30
_exptl_crystal_size_min     0.20
_exptl_crystal_density_diffrn     1.342
_exptl_crystal_density_meas     ?
_exptl_crystal_density_method     'not measured'
_exptl_crystal_F_000     1296
_exptl_absorpt_coefficient_mu     0.815
_exptl_absorpt_correction_type     numerical
_exptl_absorpt_process_details
;
(<i>NUMABS</i>; Higashi, 1999)
;
_exptl_absorpt_correction_T_min     0.6861
_exptl_absorpt_correction_T_max     0.8540
_diffrn_ambient_temperature     193(2)
_diffrn_radiation_type     CuK\a
_diffrn_radiation_wavelength     1.54187
_diffrn_radiation_source     'fine-focus sealed tube'
_diffrn_radiation_monochromator     graphite
_diffrn_measurement_device_type     'Rigaku R-AXIS RAPID'
_diffrn_measurement_method     \w
_diffrn_detector_area_resol_mean     10.000
_diffrn_reflns_number     54661
_diffrn_reflns_av_R_equivalents     0.0320
_diffrn_reflns_av_sigmaI/netI     0.0214
_diffrn_reflns_theta_min     3.40
_diffrn_reflns_theta_max     68.21
_diffrn_reflns_theta_full     68.21
_diffrn_measured_fraction_theta_max     0.998
_diffrn_measured_fraction_theta_full     0.998
_diffrn_reflns_limit_h_min     -9
_diffrn_reflns_limit_h_max     9
_diffrn_reflns_limit_k_min     -18
_diffrn_reflns_limit_k_max     18
_diffrn_reflns_limit_l_min     -28
_diffrn_reflns_limit_l_max     28
_diffrn_standards_number     54661
_diffrn_standards_interval_count     .
_diffrn_standards_interval_time     ?
_diffrn_standards_decay_%     ?
_refine_special_details
;
Refinement of <i>F</i>^2^ against ALL reflections. The weighted <i>R</i>-factor
<i>wR</i> and goodness of fit <i>S</i> are based on <i>F</i>^2^, conventional
<i>R</i>-factors <i>R</i> are based on <i>F</i>, with <i>F</i> set to zero for
negative <i>F</i>^2^. The threshold expression of <i>F</i>^2^ >
\s(<i>F</i>^2^) is used only for calculating <i>R</i>-factors(gt) <i>etc</i>.
and is not relevant to the choice of reflections for refinement.
<i>R</i>-factors based on <i>F</i>^2^ are statistically about twice as large
as those based on <i>F</i>, and <i>R</i>- factors based on ALL data will be
even larger.
;
_reflns_number_total     5600
_reflns_number_gt     4226
_reflns_threshold_expression     >2sigma(I)
_refine_ls_structure_factor_coef     Fsqd
_refine_ls_matrix_type     full
_refine_ls_R_factor_all     0.0554
_refine_ls_R_factor_gt     0.0431
_refine_ls_wR_factor_gt     0.1167
_refine_ls_wR_factor_ref     0.1246
_refine_ls_goodness_of_fit_ref     1.038
_refine_ls_restrained_S_all     1.038
_refine_ls_number_reflns     5600
_refine_ls_number_parameters     420
_refine_ls_number_restraints     0
_refine_ls_hydrogen_treatment     constr
_refine_ls_weighting_scheme     calc
_refine_ls_weighting_details
         'calc w=1/[\s^2^(Fo^2^)+(0.0592P)^2^+0.6968P] where P=(Fo^2^+2Fc^2^)/3'
_atom_sites_solution_hydrogens     geom
_atom_sites_solution_primary     direct
_atom_sites_solution_secondary     difmap
_refine_ls_shift/su_max     0.001
_refine_ls_shift/su_mean     0.000
_refine_diff_density_max     0.291
_refine_diff_density_min     -0.203
_refine_ls_extinction_method     SHELXL
_refine_ls_extinction_coef     0.00104(13)
_refine_ls_extinction_expression
                                  'Fc^*^=kFc[1+0.001xFc^2^\l^3^/sin(2\q)]^-1/4^'
loop_
    _atom_type_symbol
    _atom_type_description
    _atom_type_scat_dispersion_real
    _atom_type_scat_dispersion_imag
    _atom_type_scat_source
    'C' 'C' 0.0181 0.0091
                         'International Tables Vol C Tables 4.2.6.8 and 6.1.1.4'
    'H' 'H' 0.0000 0.0000
                         'International Tables Vol C Tables 4.2.6.8 and 6.1.1.4'
    'O' 'O' 0.0492 0.0322
                         'International Tables Vol C Tables 4.2.6.8 and 6.1.1.4'
    'F' 'F' 0.0727 0.0534
                         'International Tables Vol C Tables 4.2.6.8 and 6.1.1.4'
_computing_data_collection
;
PROCESS-AUTO (Rigaku, 1998)
;
_computing_cell_refinement
;
PROCESS-AUTO (Rigaku, 1998)
;
_computing_data_reduction
;
CrystalStructure (Rigaku, 2010)
;
_computing_structure_solution
;
SIR2004 (Burla <i>et al.</i>,  2007)
;
_computing_structure_refinement
;
SHELXL97 (Sheldrick, 2008)
;
_computing_molecular_graphics
;
ORTEPIII (Burnett & Johnson, 1996)
;
_computing_publication_material
;
SHELXL97 (Sheldrick, 2008)
;
loop_
    _atom_site_type_symbol
    _atom_site_label
    _atom_site_fract_x
    _atom_site_fract_y
    _atom_site_fract_z
    _atom_site_U_iso_or_equiv
    _atom_site_adp_type
    _atom_site_calc_flag
    _atom_site_refinement_flags
    _atom_site_occupancy
    _atom_site_symmetry_multiplicity
    _atom_site_disorder_assembly
    _atom_site_disorder_group
    F F1 0.46395(14) 0.11731(9) 0.64805(5) 0.0784(4) Uani d . 1 1 . .
    F F2 0.21171(14) 0.44622(9) 0.80466(5) 0.0770(4) Uani d . 1 1 . .
    O O1 0.68735(16) 0.23173(9) 0.61437(5) 0.0624(4) Uani d . 1 1 . .
    O O2 0.6461(2) 0.10831(9) 0.49564(6) 0.0736(4) Uani d . 1 1 . .
    O O3 0.69794(18) 0.56520(9) 0.55258(6) 0.0679(4) Uani d . 1 1 . .
    O O4 0.47768(15) 0.39636(9) 0.66732(5) 0.0615(4) Uani d . 1 1 . .
    O O5 0.44069(18) 0.59221(9) 0.72372(6) 0.0688(4) Uani d . 1 1 . .
    O O6 0.6323(2) 0.16777(10) 0.83123(6) 0.0773(4) Uani d . 1 1 . .
    C C1 0.6664(2) 0.25474(12) 0.51551(7) 0.0506(4) Uani d . 1 1 . .
    C C2 0.6927(2) 0.18855(13) 0.47863(8) 0.0581(5) Uani d . 1 1 . .
    C C3 0.7666(3) 0.20342(15) 0.42802(9) 0.0667(6) Uani d . 1 1 . .
    H H3 0.7845 0.1573 0.4029 0.080 Uiso calc R 1 1 . .
    C C4 0.8120(2) 0.28474(15) 0.41561(9) 0.0648(6) Uani d . 1 1 . .
    H H4 0.8624 0.2946 0.3815 0.078 Uiso calc R 1 1 . .
    C C5 0.8356(2) 0.43996(15) 0.43901(8) 0.0644(5) Uani d . 1 1 . .
    H H5 0.8902 0.4502 0.4059 0.077 Uiso calc R 1 1 . .
    C C6 0.8059(3) 0.50630(15) 0.47336(9) 0.0653(6) Uani d . 1 1 . .
    H H6 0.8397 0.5626 0.4642 0.078 Uiso calc R 1 1 . .
    C C7 0.7247(2) 0.49263(13) 0.52286(8) 0.0574(5) Uani d . 1 1 . .
    C C8 0.6796(2) 0.41099(12) 0.53769(7) 0.0517(4) Uani d . 1 1 . .
    H H8 0.6274 0.4022 0.5715 0.062 Uiso calc R 1 1 . .
    C C9 0.7109(2) 0.34018(12) 0.50253(7) 0.0507(4) Uani d . 1 1 . .
    C C10 0.7868(2) 0.35504(14) 0.45149(8) 0.0559(5) Uani d . 1 1 . .
    C C11 0.5998(2) 0.23311(12) 0.57105(7) 0.0496(4) Uani d . 1 1 . .
    C C12 0.4255(2) 0.21331(12) 0.57099(7) 0.0476(4) Uani d . 1 1 . .
    C C13 0.3632(2) 0.15833(13) 0.60998(8) 0.0547(5) Uani d . 1 1 . .
    C C14 0.2027(2) 0.13971(14) 0.61020(9) 0.0625(5) Uani d . 1 1 . .
    H H14 0.1650 0.1007 0.6371 0.075 Uiso calc R 1 1 . .
    C C15 0.0981(2) 0.17842(15) 0.57095(9) 0.0652(5) Uani d . 1 1 . .
    H H15 -0.0135 0.1668 0.5709 0.078 Uiso calc R 1 1 . .
    C C16 0.1535(2) 0.23433(15) 0.53132(8) 0.0643(5) Uani d . 1 1 . .
    H H16 0.0803 0.2612 0.5043 0.077 Uiso calc R 1 1 . .
    C C17 0.3159(2) 0.25097(13) 0.53125(8) 0.0558(5) Uani d . 1 1 . .
    H H17 0.3536 0.2887 0.5036 0.067 Uiso calc R 1 1 . .
    C C18 0.6836(4) 0.03622(16) 0.46183(11) 0.0900(8) Uani d . 1 1 . .
    H H18A 0.6311 0.0428 0.4237 0.108 Uiso calc R 1 1 . .
    H H18B 0.6455 -0.0166 0.4790 0.108 Uiso calc R 1 1 . .
    H H18C 0.8000 0.0329 0.4595 0.108 Uiso calc R 1 1 . .
    C C19 0.6063(3) 0.55635(15) 0.60080(9) 0.0675(6) Uani d . 1 1 . .
    H H19A 0.6662 0.5214 0.6296 0.081 Uiso calc R 1 1 . .
    H H19B 0.5041 0.5282 0.5895 0.081 Uiso calc R 1 1 . .
    H H19C 0.5859 0.6133 0.6164 0.081 Uiso calc R 1 1 . .
    C C20 0.5035(2) 0.45589(13) 0.75890(8) 0.0518(4) Uani d . 1 1 . .
    C C21 0.5205(2) 0.54346(13) 0.76503(8) 0.0553(5) Uani d . 1 1 . .
    C C22 0.6132(2) 0.57851(14) 0.81180(9) 0.0625(5) Uani d . 1 1 . .
    H H22 0.6273 0.6390 0.8152 0.075 Uiso calc R 1 1 . .
    C C23 0.6827(2) 0.52424(15) 0.85231(9) 0.0637(6) Uani d . 1 1 . .
    H H23 0.7432 0.5478 0.8841 0.076 Uiso calc R 1 1 . .
    C C24 0.7374(3) 0.37551(17) 0.88765(9) 0.0707(6) Uani d . 1 1 . .
    H H24 0.7963 0.3974 0.9203 0.085 Uiso calc R 1 1 . .
    C C25 0.7240(3) 0.28997(18) 0.88072(9) 0.0745(6) Uani d . 1 1 . .
    H H25 0.7740 0.2523 0.9082 0.089 Uiso calc R 1 1 . .
    C C26 0.6366(2) 0.25619(14) 0.83326(8) 0.0606(5) Uani d . 1 1 . .
    C C27 0.5636(2) 0.30798(13) 0.79316(8) 0.0542(5) Uani d . 1 1 . .
    H H27 0.5044 0.2839 0.7613 0.065 Uiso calc R 1 1 . .
    C C28 0.5765(2) 0.39972(13) 0.79942(7) 0.0513(4) Uani d . 1 1 . .
    C C29 0.6658(2) 0.43405(14) 0.84741(8) 0.0568(5) Uani d . 1 1 . .
    C C30 0.4085(2) 0.41890(12) 0.70827(7) 0.0495(4) Uani d . 1 1 . .
    C C31 0.2319(2) 0.40506(12) 0.70876(7) 0.0471(4) Uani d . 1 1 . .
    C C32 0.1502(2) 0.37456(13) 0.65940(8) 0.0544(5) Uani d . 1 1 . .
    H H32 0.2086 0.3632 0.6273 0.065 Uiso calc R 1 1 . .
    C C33 -0.0126(2) 0.36050(14) 0.65589(9) 0.0603(5) Uani d . 1 1 . .
    H H33 -0.0657 0.3407 0.6215 0.072 Uiso calc R 1 1 . .
    C C34 -0.0988(2) 0.37524(13) 0.70255(9) 0.0617(5) Uani d . 1 1 . .
    H H34 -0.2113 0.3657 0.7003 0.074 Uiso calc R 1 1 . .
    C C35 -0.0217(2) 0.40370(14) 0.75227(9) 0.0618(5) Uani d . 1 1 . .
    H H35 -0.0802 0.4133 0.7846 0.074 Uiso calc R 1 1 . .
    C C36 0.1410(2) 0.41815(13) 0.75471(8) 0.0531(5) Uani d . 1 1 . .
    C C37 0.4591(3) 0.68400(14) 0.72680(11) 0.0769(7) Uani d . 1 1 . .
    H H37A 0.4104 0.7057 0.7604 0.092 Uiso calc R 1 1 . .
    H H37B 0.4061 0.7104 0.6928 0.092 Uiso calc R 1 1 . .
    H H37C 0.5734 0.6986 0.7293 0.092 Uiso calc R 1 1 . .
    C C38 0.5499(3) 0.12902(16) 0.78316(10) 0.0816(7) Uani d . 1 1 . .
    H H38A 0.4366 0.1457 0.7814 0.098 Uiso calc R 1 1 . .
    H H38B 0.5588 0.0663 0.7862 0.098 Uiso calc R 1 1 . .
    H H38C 0.5977 0.1483 0.7488 0.098 Uiso calc R 1 1 . .
loop_
    _atom_site_aniso_label
    _atom_site_aniso_U_11
    _atom_site_aniso_U_22
    _atom_site_aniso_U_33
    _atom_site_aniso_U_12
    _atom_site_aniso_U_13
    _atom_site_aniso_U_23
    F1 0.0612(8) 0.0987(9) 0.0760(8) 0.0004(6) 0.0083(6) 0.0368(7)
    F2 0.0563(7) 0.1236(11) 0.0527(6) -0.0066(7) 0.0160(5) -0.0252(7)
    O1 0.0554(8) 0.0789(9) 0.0521(8) -0.0110(7) -0.0022(6) 0.0082(6)
    O2 0.0932(12) 0.0620(9) 0.0689(9) 0.0009(8) 0.0282(8) -0.0069(7)
    O3 0.0795(10) 0.0635(9) 0.0617(8) -0.0137(7) 0.0117(7) 0.0014(7)
    O4 0.0480(8) 0.0895(10) 0.0488(7) -0.0059(7) 0.0148(6) -0.0126(7)
    O5 0.0769(10) 0.0601(8) 0.0692(9) -0.0042(7) 0.0051(8) -0.0031(7)
    O6 0.0879(11) 0.0740(10) 0.0702(10) 0.0165(8) 0.0073(8) 0.0055(8)
    C1 0.0420(10) 0.0636(11) 0.0470(9) 0.0001(8) 0.0084(8) 0.0030(8)
    C2 0.0554(12) 0.0648(12) 0.0553(11) 0.0028(9) 0.0119(9) 0.0020(9)
    C3 0.0667(14) 0.0793(15) 0.0562(12) 0.0084(11) 0.0190(10) -0.0045(10)
    C4 0.0549(13) 0.0885(16) 0.0532(11) 0.0049(11) 0.0184(9) 0.0076(10)
    C5 0.0554(12) 0.0864(15) 0.0531(11) -0.0083(11) 0.0147(9) 0.0151(11)
    C6 0.0633(13) 0.0736(14) 0.0594(12) -0.0144(11) 0.0085(10) 0.0136(10)
    C7 0.0516(12) 0.0679(13) 0.0527(11) -0.0075(9) 0.0022(9) 0.0050(9)
    C8 0.0461(11) 0.0634(12) 0.0460(10) -0.0056(8) 0.0061(8) 0.0065(8)
    C9 0.0394(10) 0.0665(12) 0.0467(10) -0.0004(8) 0.0064(8) 0.0067(8)
    C10 0.0438(11) 0.0763(13) 0.0484(10) 0.0002(9) 0.0096(8) 0.0076(9)
    C11 0.0476(11) 0.0539(10) 0.0476(10) -0.0005(8) 0.0059(8) 0.0008(8)
    C12 0.0458(10) 0.0574(11) 0.0406(9) -0.0007(8) 0.0087(7) -0.0033(7)
    C13 0.0508(11) 0.0656(12) 0.0486(10) 0.0017(9) 0.0109(8) 0.0035(9)
    C14 0.0533(12) 0.0732(13) 0.0632(12) -0.0033(10) 0.0200(10) 0.0037(10)
    C15 0.0461(12) 0.0832(15) 0.0676(13) -0.0043(10) 0.0128(10) -0.0082(11)
    C16 0.0489(12) 0.0879(15) 0.0557(11) 0.0035(10) 0.0005(9) -0.0022(10)
    C17 0.0533(12) 0.0708(13) 0.0437(10) -0.0002(9) 0.0064(8) 0.0008(8)
    C18 0.122(2) 0.0680(15) 0.0831(16) 0.0080(14) 0.0304(15) -0.0129(12)
    C19 0.0698(14) 0.0678(13) 0.0658(13) -0.0097(11) 0.0112(11) -0.0040(10)
    C20 0.0439(10) 0.0637(12) 0.0491(10) -0.0043(8) 0.0132(8) -0.0070(8)
    C21 0.0484(11) 0.0654(12) 0.0536(11) -0.0058(9) 0.0138(9) -0.0059(9)
    C22 0.0540(12) 0.0706(13) 0.0652(13) -0.0119(10) 0.0198(10) -0.0188(10)
    C23 0.0454(11) 0.0917(16) 0.0553(11) -0.0079(10) 0.0123(9) -0.0224(11)
    C24 0.0602(14) 0.1036(19) 0.0482(11) 0.0051(12) 0.0033(9) -0.0127(11)
    C25 0.0766(16) 0.0989(19) 0.0481(11) 0.0189(13) 0.0052(10) -0.0022(11)
    C26 0.0578(13) 0.0745(14) 0.0507(11) 0.0087(10) 0.0117(9) 0.0025(9)
    C27 0.0458(11) 0.0706(12) 0.0469(10) 0.0009(9) 0.0092(8) -0.0057(9)
    C28 0.0395(10) 0.0709(12) 0.0450(9) -0.0026(8) 0.0120(8) -0.0056(9)
    C29 0.0418(11) 0.0839(14) 0.0458(10) -0.0028(9) 0.0104(8) -0.0137(9)
    C30 0.0464(11) 0.0582(11) 0.0450(10) -0.0026(8) 0.0103(8) -0.0005(8)
    C31 0.0419(10) 0.0558(10) 0.0441(9) -0.0007(8) 0.0068(7) 0.0009(8)
    C32 0.0501(11) 0.0691(12) 0.0444(10) -0.0020(9) 0.0063(8) -0.0001(8)
    C33 0.0456(11) 0.0755(13) 0.0588(12) -0.0062(9) -0.0023(9) -0.0012(10)
    C34 0.0403(11) 0.0676(13) 0.0775(14) -0.0030(9) 0.0071(10) 0.0038(10)
    C35 0.0468(12) 0.0749(13) 0.0661(12) 0.0008(9) 0.0205(10) -0.0022(10)
    C36 0.0469(11) 0.0673(12) 0.0458(10) 0.0000(9) 0.0085(8) -0.0054(8)
    C37 0.0886(17) 0.0541(12) 0.0903(16) -0.0022(11) 0.0225(13) -0.0039(11)
    C38 0.0952(19) 0.0676(14) 0.0817(16) 0.0102(13) 0.0044(14) -0.0051(12)
_geom_special_details
;
All e.s.d.'s (except the e.s.d. in the dihedral angle between two l.s. planes)
are estimated using the full covariance matrix. The cell e.s.d.'s are taken
into account individually in the estimation of e.s.d.'s in distances, angles
and torsion angles; correlations between e.s.d.'s in cell parameters are only
used when they are defined by crystal symmetry. An approximate (isotropic)
treatment of cell e.s.d.'s is used for estimating e.s.d.'s involving l.s.
planes.
;
loop_
    _geom_bond_atom_site_label_1
    _geom_bond_atom_site_label_2
    _geom_bond_site_symmetry_2
    _geom_bond_distance
    _geom_bond_publ_flag
    F1 C13 . 1.349(2) ?
    F2 C36 . 1.356(2) ?
    O1 C11 . 1.217(2) ?
    O2 C2 . 1.376(2) ?
    O2 C18 . 1.426(3) ?
    O3 C7 . 1.357(2) ?
    O3 C19 . 1.427(2) ?
    O4 C30 . 1.216(2) ?
    O5 C21 . 1.372(2) ?
    O5 C37 . 1.437(2) ?
    O6 C26 . 1.376(3) ?
    O6 C38 . 1.421(3) ?
    C1 C2 . 1.378(3) ?
    C1 C9 . 1.419(3) ?
    C1 C11 . 1.504(2) ?
    C2 C3 . 1.407(3) ?
    C3 C4 . 1.358(3) ?
    C3 H3 . 0.9500 ?
    C4 C10 . 1.410(3) ?
    C4 H4 . 0.9500 ?
    C5 C6 . 1.348(3) ?
    C5 C10 . 1.419(3) ?
    C5 H5 . 0.9500 ?
    C6 C7 . 1.413(3) ?
    C6 H6 . 0.9500 ?
    C7 C8 . 1.377(3) ?
    C8 C9 . 1.417(3) ?
    C8 H8 . 0.9500 ?
    C9 C10 . 1.424(2) ?
    C11 C12 . 1.489(3) ?
    C12 C13 . 1.387(2) ?
    C12 C17 . 1.394(3) ?
    C13 C14 . 1.373(3) ?
    C14 C15 . 1.369(3) ?
    C14 H14 . 0.9500 ?
    C15 C16 . 1.384(3) ?
    C15 H15 . 0.9500 ?
    C16 C17 . 1.383(3) ?
    C16 H16 . 0.9500 ?
    C17 H17 . 0.9500 ?
    C18 H18A . 0.9800 ?
    C18 H18B . 0.9800 ?
    C18 H18C . 0.9800 ?
    C19 H19A . 0.9800 ?
    C19 H19B . 0.9800 ?
    C19 H19C . 0.9800 ?
    C20 C21 . 1.376(3) ?
    C20 C28 . 1.404(3) ?
    C20 C30 . 1.504(3) ?
    C21 C22 . 1.414(3) ?
    C22 C23 . 1.375(3) ?
    C22 H22 . 0.9500 ?
    C23 C29 . 1.413(3) ?
    C23 H23 . 0.9500 ?
    C24 C25 . 1.344(3) ?
    C24 C29 . 1.419(3) ?
    C24 H24 . 0.9500 ?
    C25 C26 . 1.398(3) ?
    C25 H25 . 0.9500 ?
    C26 C27 . 1.356(3) ?
    C27 C28 . 1.437(3) ?
    C27 H27 . 0.9500 ?
    C28 C29 . 1.418(3) ?
    C30 C31 . 1.493(2) ?
    C31 C36 . 1.387(2) ?
    C31 C32 . 1.394(2) ?
    C32 C33 . 1.376(3) ?
    C32 H32 . 0.9500 ?
    C33 C34 . 1.381(3) ?
    C33 H33 . 0.9500 ?
    C34 C35 . 1.374(3) ?
    C34 H34 . 0.9500 ?
    C35 C36 . 1.376(3) ?
    C35 H35 . 0.9500 ?
    C37 H37A . 0.9800 ?
    C37 H37B . 0.9800 ?
    C37 H37C . 0.9800 ?
    C38 H38A . 0.9800 ?
    C38 H38B . 0.9800 ?
    C38 H38C . 0.9800 ?
loop_
    _geom_angle_atom_site_label_1
    _geom_angle_atom_site_label_2
    _geom_angle_atom_site_label_3
    _geom_angle_site_symmetry_1
    _geom_angle_site_symmetry_3
    _geom_angle
    _geom_angle_publ_flag
    C2 O2 C18 . . 118.02(17) ?
    C7 O3 C19 . . 116.96(16) ?
    C21 O5 C37 . . 117.89(17) ?
    C26 O6 C38 . . 117.49(17) ?
    C2 C1 C9 . . 120.35(17) ?
    C2 C1 C11 . . 118.30(17) ?
    C9 C1 C11 . . 121.24(16) ?
    O2 C2 C1 . . 115.46(17) ?
    O2 C2 C3 . . 123.34(19) ?
    C1 C2 C3 . . 121.18(19) ?
    C4 C3 C2 . . 118.9(2) ?
    C4 C3 H3 . . 120.5 ?
    C2 C3 H3 . . 120.5 ?
    C3 C4 C10 . . 122.35(18) ?
    C3 C4 H4 . . 118.8 ?
    C10 C4 H4 . . 118.8 ?
    C6 C5 C10 . . 121.17(18) ?
    C6 C5 H5 . . 119.4 ?
    C10 C5 H5 . . 119.4 ?
    C5 C6 C7 . . 120.4(2) ?
    C5 C6 H6 . . 119.8 ?
    C7 C6 H6 . . 119.8 ?
    O3 C7 C8 . . 125.14(18) ?
    O3 C7 C6 . . 114.37(18) ?
    C8 C7 C6 . . 120.49(19) ?
    C7 C8 C9 . . 120.04(17) ?
    C7 C8 H8 . . 120.0 ?
    C9 C8 H8 . . 120.0 ?
    C8 C9 C1 . . 122.51(16) ?
    C8 C9 C10 . . 119.07(17) ?
    C1 C9 C10 . . 118.41(18) ?
    C4 C10 C5 . . 122.54(18) ?
    C4 C10 C9 . . 118.76(18) ?
    C5 C10 C9 . . 118.70(19) ?
    O1 C11 C12 . . 121.72(16) ?
    O1 C11 C1 . . 120.24(16) ?
    C12 C11 C1 . . 118.04(15) ?
    C13 C12 C17 . . 116.63(17) ?
    C13 C12 C11 . . 122.78(16) ?
    C17 C12 C11 . . 120.59(16) ?
    F1 C13 C14 . . 117.43(17) ?
    F1 C13 C12 . . 119.34(17) ?
    C14 C13 C12 . . 123.14(18) ?
    C15 C14 C13 . . 118.77(19) ?
    C15 C14 H14 . . 120.6 ?
    C13 C14 H14 . . 120.6 ?
    C14 C15 C16 . . 120.52(19) ?
    C14 C15 H15 . . 119.7 ?
    C16 C15 H15 . . 119.7 ?
    C17 C16 C15 . . 119.7(2) ?
    C17 C16 H16 . . 120.1 ?
    C15 C16 H16 . . 120.1 ?
    C16 C17 C12 . . 121.20(18) ?
    C16 C17 H17 . . 119.4 ?
    C12 C17 H17 . . 119.4 ?
    O2 C18 H18A . . 109.5 ?
    O2 C18 H18B . . 109.5 ?
    H18A C18 H18B . . 109.5 ?
    O2 C18 H18C . . 109.5 ?
    H18A C18 H18C . . 109.5 ?
    H18B C18 H18C . . 109.5 ?
    O3 C19 H19A . . 109.5 ?
    O3 C19 H19B . . 109.5 ?
    H19A C19 H19B . . 109.5 ?
    O3 C19 H19C . . 109.5 ?
    H19A C19 H19C . . 109.5 ?
    H19B C19 H19C . . 109.5 ?
    C21 C20 C28 . . 120.44(17) ?
    C21 C20 C30 . . 120.50(18) ?
    C28 C20 C30 . . 119.05(17) ?
    O5 C21 C20 . . 115.47(17) ?
    O5 C21 C22 . . 123.80(19) ?
    C20 C21 C22 . . 120.7(2) ?
    C23 C22 C21 . . 119.4(2) ?
    C23 C22 H22 . . 120.3 ?
    C21 C22 H22 . . 120.3 ?
    C22 C23 C29 . . 121.13(19) ?
    C22 C23 H23 . . 119.4 ?
    C29 C23 H23 . . 119.4 ?
    C25 C24 C29 . . 121.7(2) ?
    C25 C24 H24 . . 119.1 ?
    C29 C24 H24 . . 119.1 ?
    C24 C25 C26 . . 120.3(2) ?
    C24 C25 H25 . . 119.9 ?
    C26 C25 H25 . . 119.9 ?
    C27 C26 O6 . . 124.01(19) ?
    C27 C26 C25 . . 121.5(2) ?
    O6 C26 C25 . . 114.49(19) ?
    C26 C27 C28 . . 119.36(18) ?
    C26 C27 H27 . . 120.3 ?
    C28 C27 H27 . . 120.3 ?
    C20 C28 C29 . . 119.44(19) ?
    C20 C28 C27 . . 121.40(17) ?
    C29 C28 C27 . . 119.17(18) ?
    C23 C29 C28 . . 118.88(19) ?
    C23 C29 C24 . . 123.12(19) ?
    C28 C29 C24 . . 118.0(2) ?
    O4 C30 C31 . . 119.49(16) ?
    O4 C30 C20 . . 119.50(16) ?
    C31 C30 C20 . . 120.92(14) ?
    C36 C31 C32 . . 116.43(16) ?
    C36 C31 C30 . . 125.70(16) ?
    C32 C31 C30 . . 117.85(15) ?
    C33 C32 C31 . . 121.83(17) ?
    C33 C32 H32 . . 119.1 ?
    C31 C32 H32 . . 119.1 ?
    C32 C33 C34 . . 119.77(19) ?
    C32 C33 H33 . . 120.1 ?
    C34 C33 H33 . . 120.1 ?
    C35 C34 C33 . . 120.02(19) ?
    C35 C34 H34 . . 120.0 ?
    C33 C34 H34 . . 120.0 ?
    C34 C35 C36 . . 119.28(18) ?
    C34 C35 H35 . . 120.4 ?
    C36 C35 H35 . . 120.4 ?
    F2 C36 C35 . . 117.15(16) ?
    F2 C36 C31 . . 120.21(16) ?
    C35 C36 C31 . . 122.65(18) ?
    O5 C37 H37A . . 109.5 ?
    O5 C37 H37B . . 109.5 ?
    H37A C37 H37B . . 109.5 ?
    O5 C37 H37C . . 109.5 ?
    H37A C37 H37C . . 109.5 ?
    H37B C37 H37C . . 109.5 ?
    O6 C38 H38A . . 109.5 ?
    O6 C38 H38B . . 109.5 ?
    H38A C38 H38B . . 109.5 ?
    O6 C38 H38C . . 109.5 ?
    H38A C38 H38C . . 109.5 ?
    H38B C38 H38C . . 109.5 ?
loop_
    _geom_torsion_atom_site_label_1
    _geom_torsion_atom_site_label_2
    _geom_torsion_atom_site_label_3
    _geom_torsion_atom_site_label_4
    _geom_torsion_site_symmetry_1
    _geom_torsion_site_symmetry_2
    _geom_torsion_site_symmetry_3
    _geom_torsion_site_symmetry_4
    _geom_torsion
    _geom_torsion_publ_flag
    C18 O2 C2 C1 . . . . -174.3(2) ?
    C18 O2 C2 C3 . . . . 3.9(3) ?
    C9 C1 C2 O2 . . . . 179.53(17) ?
    C11 C1 C2 O2 . . . . 3.4(3) ?
    C9 C1 C2 C3 . . . . 1.2(3) ?
    C11 C1 C2 C3 . . . . -174.89(18) ?
    O2 C2 C3 C4 . . . . -178.3(2) ?
    C1 C2 C3 C4 . . . . -0.2(3) ?
    C2 C3 C4 C10 . . . . -0.4(3) ?
    C10 C5 C6 C7 . . . . -0.1(3) ?
    C19 O3 C7 C8 . . . . -4.5(3) ?
    C19 O3 C7 C6 . . . . 175.66(18) ?
    C5 C6 C7 O3 . . . . -177.94(19) ?
    C5 C6 C7 C8 . . . . 2.2(3) ?
    O3 C7 C8 C9 . . . . 178.56(18) ?
    C6 C7 C8 C9 . . . . -1.6(3) ?
    C7 C8 C9 C1 . . . . -179.65(18) ?
    C7 C8 C9 C10 . . . . -1.0(3) ?
    C2 C1 C9 C8 . . . . 176.93(18) ?
    C11 C1 C9 C8 . . . . -7.1(3) ?
    C2 C1 C9 C10 . . . . -1.7(3) ?
    C11 C1 C9 C10 . . . . 174.33(17) ?
    C3 C4 C10 C5 . . . . 179.3(2) ?
    C3 C4 C10 C9 . . . . -0.1(3) ?
    C6 C5 C10 C4 . . . . 178.1(2) ?
    C6 C5 C10 C9 . . . . -2.5(3) ?
    C8 C9 C10 C4 . . . . -177.56(18) ?
    C1 C9 C10 C4 . . . . 1.1(3) ?
    C8 C9 C10 C5 . . . . 3.1(3) ?
    C1 C9 C10 C5 . . . . -178.28(18) ?
    C2 C1 C11 O1 . . . . 102.8(2) ?
    C9 C1 C11 O1 . . . . -73.3(2) ?
    C2 C1 C11 C12 . . . . -76.9(2) ?
    C9 C1 C11 C12 . . . . 107.1(2) ?
    O1 C11 C12 C13 . . . . -29.1(3) ?
    C1 C11 C12 C13 . . . . 150.62(18) ?
    O1 C11 C12 C17 . . . . 150.16(19) ?
    C1 C11 C12 C17 . . . . -30.2(3) ?
    C17 C12 C13 F1 . . . . 177.37(17) ?
    C11 C12 C13 F1 . . . . -3.4(3) ?
    C17 C12 C13 C14 . . . . 0.8(3) ?
    C11 C12 C13 C14 . . . . -179.98(18) ?
    F1 C13 C14 C15 . . . . -178.09(18) ?
    C12 C13 C14 C15 . . . . -1.4(3) ?
    C13 C14 C15 C16 . . . . 0.9(3) ?
    C14 C15 C16 C17 . . . . 0.2(3) ?
    C15 C16 C17 C12 . . . . -0.9(3) ?
    C13 C12 C17 C16 . . . . 0.4(3) ?
    C11 C12 C17 C16 . . . . -178.86(18) ?
    C37 O5 C21 C20 . . . . -177.68(17) ?
    C37 O5 C21 C22 . . . . 3.2(3) ?
    C28 C20 C21 O5 . . . . -178.40(16) ?
    C30 C20 C21 O5 . . . . 2.6(2) ?
    C28 C20 C21 C22 . . . . 0.7(3) ?
    C30 C20 C21 C22 . . . . -178.31(16) ?
    O5 C21 C22 C23 . . . . 177.09(17) ?
    C20 C21 C22 C23 . . . . -2.0(3) ?
    C21 C22 C23 C29 . . . . 1.3(3) ?
    C29 C24 C25 C26 . . . . -0.6(3) ?
    C38 O6 C26 C27 . . . . 1.9(3) ?
    C38 O6 C26 C25 . . . . -178.0(2) ?
    C24 C25 C26 C27 . . . . 0.0(3) ?
    C24 C25 C26 O6 . . . . 180.0(2) ?
    O6 C26 C27 C28 . . . . -179.71(17) ?
    C25 C26 C27 C28 . . . . 0.2(3) ?
    C21 C20 C28 C29 . . . . 1.2(3) ?
    C30 C20 C28 C29 . . . . -179.77(15) ?
    C21 C20 C28 C27 . . . . -178.46(16) ?
    C30 C20 C28 C27 . . . . 0.6(2) ?
    C26 C27 C28 C20 . . . . 179.75(17) ?
    C26 C27 C28 C29 . . . . 0.1(3) ?
    C22 C23 C29 C28 . . . . 0.6(3) ?
    C22 C23 C29 C24 . . . . 178.98(18) ?
    C20 C28 C29 C23 . . . . -1.8(3) ?
    C27 C28 C29 C23 . . . . 177.82(16) ?
    C20 C28 C29 C24 . . . . 179.71(17) ?
    C27 C28 C29 C24 . . . . -0.7(3) ?
    C25 C24 C29 C23 . . . . -177.5(2) ?
    C25 C24 C29 C28 . . . . 0.9(3) ?
    C21 C20 C30 O4 . . . . 95.2(2) ?
    C28 C20 C30 O4 . . . . -83.9(2) ?
    C21 C20 C30 C31 . . . . -88.1(2) ?
    C28 C20 C30 C31 . . . . 92.8(2) ?
    O4 C30 C31 C36 . . . . 172.05(19) ?
    C20 C30 C31 C36 . . . . -4.6(3) ?
    O4 C30 C31 C32 . . . . -6.5(3) ?
    C20 C30 C31 C32 . . . . 176.86(17) ?
    C36 C31 C32 C33 . . . . 1.8(3) ?
    C30 C31 C32 C33 . . . . -179.56(18) ?
    C31 C32 C33 C34 . . . . -1.2(3) ?
    C32 C33 C34 C35 . . . . -0.1(3) ?
    C33 C34 C35 C36 . . . . 0.7(3) ?
    C34 C35 C36 F2 . . . . 179.97(19) ?
    C34 C35 C36 C31 . . . . -0.1(3) ?
    C32 C31 C36 F2 . . . . 178.79(17) ?
    C30 C31 C36 F2 . . . . 0.3(3) ?
    C32 C31 C36 C35 . . . . -1.2(3) ?
    C30 C31 C36 C35 . . . . -179.69(19) ?
_iucr_refine_instructions_details
;
TITL labclass_140716_1_
CELL  1.54187 8.36074 15.54788 23.68985 90.000 94.163 90.000
ZERR  8 0.00015 0.00028 0.00043 0.000 0.001 0.000
LATT 1
SYMM .50-X, .50+Y, .50-Z
SFAC C H O F
UNIT 152 120 24 8
SHEL 99999.000000 0.000000
L.S. 5
FMAP 2
PLAN -28
WPDB -2
HTAB
BOND $H
CONF
LIST 4
TEMP -80.0
ACTA
SIZE 0.500 0.300 0.200
WGHT    0.059200    0.696800
EXTI    0.001040
FVAR       0.99419
F1    4    0.463955    0.117309    0.648050    11.00000    0.06116    0.09867 =
         0.07600    0.03681    0.00830    0.00040
F2    4    0.211713    0.446222    0.804655    11.00000    0.05630    0.12360 =
         0.05275   -0.02517    0.01602   -0.00661
O1    3    0.687351    0.231731    0.614366    11.00000    0.05536    0.07891 =
         0.05210    0.00818   -0.00220   -0.01102
O2    3    0.646108    0.108311    0.495644    11.00000    0.09322    0.06198 =
         0.06890   -0.00686    0.02817    0.00088
O3    3    0.697937    0.565197    0.552583    11.00000    0.07947    0.06352 =
         0.06174    0.00140    0.01168   -0.01373
O4    3    0.477675    0.396358    0.667319    11.00000    0.04797    0.08947 =
         0.04882   -0.01256    0.01477   -0.00589
O5    3    0.440693    0.592212    0.723724    11.00000    0.07694    0.06014 =
         0.06916   -0.00312    0.00506   -0.00416
O6    3    0.632287    0.167767    0.831225    11.00000    0.08790    0.07397 =
         0.07019    0.00549    0.00735    0.01654
C1    1    0.666443    0.254744    0.515514    11.00000    0.04198    0.06358 =
         0.04700    0.00297    0.00837    0.00007
C2    1    0.692722    0.188555    0.478632    11.00000    0.05538    0.06483 =
         0.05528    0.00200    0.01194    0.00281
C3    1    0.766609    0.203421    0.428016    11.00000    0.06672    0.07929 =
         0.05625   -0.00448    0.01898    0.00836
AFIX  43
H3    2    0.784476    0.157315    0.402921    11.00000   -1.20000
AFIX   0
C4    1    0.811968    0.284737    0.415613    11.00000    0.05491    0.08846 =
         0.05315    0.00761    0.01841    0.00486
AFIX  43
H4    2    0.862447    0.294591    0.381543    11.00000   -1.20000
AFIX   0
C5    1    0.835620    0.439960    0.439012    11.00000    0.05536    0.08636 =
         0.05315    0.01509    0.01466   -0.00834
AFIX  43
H5    2    0.890210    0.450226    0.405863    11.00000   -1.20000
AFIX   0
C6    1    0.805888    0.506299    0.473356    11.00000    0.06331    0.07362 =
         0.05942    0.01358    0.00847   -0.01441
AFIX  43
H6    2    0.839746    0.562615    0.464222    11.00000   -1.20000
AFIX   0
C7    1    0.724685    0.492626    0.522859    11.00000    0.05159    0.06786 =
         0.05266    0.00498    0.00220   -0.00748
C8    1    0.679597    0.410990    0.537693    11.00000    0.04611    0.06343 =
         0.04599    0.00646    0.00615   -0.00560
AFIX  43
H8    2    0.627446    0.402151    0.571535    11.00000   -1.20000
AFIX   0
C9    1    0.710922    0.340176    0.502526    11.00000    0.03936    0.06647 =
         0.04666    0.00667    0.00645   -0.00042
C10   1    0.786815    0.355035    0.451493    11.00000    0.04380    0.07633 =
         0.04843    0.00763    0.00958    0.00022
C11   1    0.599813    0.233112    0.571051    11.00000    0.04758    0.05391 =
         0.04756    0.00083    0.00593   -0.00050
C12   1    0.425544    0.213309    0.570993    11.00000    0.04576    0.05737 =
         0.04061   -0.00329    0.00866   -0.00066
C13   1    0.363229    0.158326    0.609978    11.00000    0.05083    0.06557 =
         0.04864    0.00354    0.01093    0.00170
C14   1    0.202688    0.139714    0.610202    11.00000    0.05334    0.07318 =
         0.06316    0.00374    0.02001   -0.00325
AFIX  43
H14   2    0.164958    0.100701    0.637095    11.00000   -1.20000
AFIX   0
C15   1    0.098059    0.178421    0.570954    11.00000    0.04607    0.08320 =
         0.06760   -0.00820    0.01278   -0.00435
AFIX  43
H15   2   -0.013505    0.166815    0.570921    11.00000   -1.20000
AFIX   0
C16   1    0.153517    0.234327    0.531322    11.00000    0.04894    0.08786 =
         0.05573   -0.00221    0.00050    0.00351
AFIX  43
H16   2    0.080275    0.261161    0.504280    11.00000   -1.20000
AFIX   0
C17   1    0.315943    0.250968    0.531245    11.00000    0.05332    0.07084 =
         0.04366    0.00082    0.00639   -0.00023
AFIX  43
H17   2    0.353554    0.288749    0.503607    11.00000   -1.20000
AFIX   0
C18   1    0.683587    0.036223    0.461828    11.00000    0.12229    0.06802 =
         0.08306   -0.01294    0.03043    0.00804
AFIX 137
H18A  2    0.631067    0.042807    0.423728    11.00000   -1.20000
H18B  2    0.645495   -0.016572    0.479043    11.00000   -1.20000
H18C  2    0.799961    0.032883    0.459468    11.00000   -1.20000
AFIX   0
C19   1    0.606349    0.556353    0.600804    11.00000    0.06978    0.06781 =
         0.06582   -0.00398    0.01118   -0.00974
AFIX 137
H19A  2    0.666222    0.521426    0.629572    11.00000   -1.20000
H19B  2    0.504091    0.528212    0.589547    11.00000   -1.20000
H19C  2    0.585850    0.613349    0.616403    11.00000   -1.20000
AFIX   0
C20   1    0.503454    0.455894    0.758895    11.00000    0.04393    0.06373 =
         0.04905   -0.00704    0.01324   -0.00434
C21   1    0.520498    0.543463    0.765033    11.00000    0.04835    0.06543 =
         0.05360   -0.00590    0.01381   -0.00580
C22   1    0.613200    0.578508    0.811800    11.00000    0.05401    0.07058 =
         0.06521   -0.01876    0.01980   -0.01193
AFIX  43
H22   2    0.627285    0.638965    0.815187    11.00000   -1.20000
AFIX   0
C23   1    0.682720    0.524236    0.852307    11.00000    0.04537    0.09168 =
         0.05526   -0.02236    0.01233   -0.00795
AFIX  43
H23   2    0.743181    0.547755    0.884138    11.00000   -1.20000
AFIX   0
C24   1    0.737369    0.375512    0.887647    11.00000    0.06020    0.10361 =
         0.04824   -0.01265    0.00326    0.00508
AFIX  43
H24   2    0.796316    0.397353    0.920336    11.00000   -1.20000
AFIX   0
C25   1    0.723956    0.289971    0.880721    11.00000    0.07661    0.09885 =
         0.04813   -0.00218    0.00519    0.01892
AFIX  43
H25   2    0.774045    0.252296    0.908194    11.00000   -1.20000
AFIX   0
C26   1    0.636608    0.256187    0.833261    11.00000    0.05783    0.07450 =
         0.05074    0.00254    0.01165    0.00871
C27   1    0.563562    0.307980    0.793164    11.00000    0.04577    0.07064 =
         0.04689   -0.00574    0.00917    0.00087
AFIX  43
H27   2    0.504413    0.283853    0.761253    11.00000   -1.20000
AFIX   0
C28   1    0.576502    0.399725    0.799417    11.00000    0.03945    0.07090 =
         0.04495   -0.00561    0.01197   -0.00261
C29   1    0.665782    0.434049    0.847406    11.00000    0.04177    0.08390 =
         0.04581   -0.01369    0.01037   -0.00284
C30   1    0.408525    0.418896    0.708268    11.00000    0.04635    0.05818 =
         0.04499   -0.00053    0.01032   -0.00261
C31   1    0.231929    0.405063    0.708761    11.00000    0.04192    0.05576 =
         0.04414    0.00090    0.00679   -0.00070
C32   1    0.150208    0.374559    0.659396    11.00000    0.05014    0.06912 =
         0.04435   -0.00006    0.00630   -0.00203
AFIX  43
H32   2    0.208612    0.363167    0.627282    11.00000   -1.20000
AFIX   0
C33   1   -0.012645    0.360498    0.655892    11.00000    0.04559    0.07547 =
         0.05882   -0.00118   -0.00229   -0.00619
AFIX  43
H33   2   -0.065707    0.340720    0.621506    11.00000   -1.20000
AFIX   0
C34   1   -0.098757    0.375237    0.702550    11.00000    0.04035    0.06764 =
         0.07747    0.00384    0.00706   -0.00301
AFIX  43
H34   2   -0.211274    0.365696    0.700259    11.00000   -1.20000
AFIX   0
C35   1   -0.021720    0.403696    0.752275    11.00000    0.04681    0.07486 =
         0.06610   -0.00220    0.02045    0.00077
AFIX  43
H35   2   -0.080170    0.413289    0.784618    11.00000   -1.20000
AFIX   0
C36   1    0.141027    0.418152    0.754714    11.00000    0.04685    0.06728 =
         0.04580   -0.00540    0.00849   -0.00005
C37   1    0.459118    0.684005    0.726797    11.00000    0.08862    0.05413 =
         0.09030   -0.00388    0.02255   -0.00218
AFIX 137
H37A  2    0.410364    0.705679    0.760397    11.00000   -1.20000
H37B  2    0.406109    0.710362    0.692821    11.00000   -1.20000
H37C  2    0.573447    0.698585    0.729269    11.00000   -1.20000
AFIX   0
C38   1    0.549945    0.129017    0.783159    11.00000    0.09517    0.06757 =
         0.08170   -0.00508    0.00439    0.01020
AFIX 137
H38A  2    0.436640    0.145672    0.781360    11.00000   -1.20000
H38B  2    0.558756    0.066310    0.786204    11.00000   -1.20000
H38C  2    0.597657    0.148347    0.748769    11.00000   -1.20000
HKLF 4
REM  labclass_140716_1_
REM R1 =  0.0431 for   4226 Fo > 4sig(Fo)  and  0.0554 for all   5600 data
REM    420 parameters refined using      0 restraints
END
WGHT      0.0591      0.6946
REM Highest difference peak  0.291,  deepest hole -0.203,  1-sigma level  0.036
Q1    1   0.4624  0.2171  0.7690  11.00000  0.05    0.29
Q2    1   0.4986  0.3621  0.7636  11.00000  0.05    0.28
Q3    1   0.5615  0.6801  0.7698  11.00000  0.05    0.26
Q4    1   0.4143  0.3522  0.7094  11.00000  0.05    0.19
Q5    1   0.7499  0.5233  0.8841  11.00000  0.05    0.14
Q6    1   0.4092  0.3835  0.6327  11.00000  0.05    0.14
Q7    1   0.3720  0.2387  0.5624  11.00000  0.05    0.14
Q8    1   0.4064  0.1040  0.6953  11.00000  0.05    0.13
Q9    1   0.4029  0.6762  0.6753  11.00000  0.05    0.13
Q10   1   0.4488  0.1783  0.6693  11.00000  0.05    0.13
Q11   1  -0.0422  0.3893  0.6804  11.00000  0.05    0.13
Q12   1  -0.0717  0.4127  0.7158  11.00000  0.05    0.13
Q13   1   0.6868  0.6060  0.8485  11.00000  0.05    0.12
Q14   1  -0.0374  0.3973  0.7638  11.00000  0.05    0.12
Q15   1   0.5666  0.4382  0.7877  11.00000  0.05    0.12
Q16   1   0.1925  0.3735  0.8018  11.00000  0.05    0.12
Q17   1   0.5017  0.2165  0.5697  11.00000  0.05    0.12
Q18   1   0.7719  0.3439  0.4819  11.00000  0.05    0.11
Q19   1   0.6696  0.6159  0.8379  11.00000  0.05    0.11
Q20   1   0.6754  0.2129  0.4449  11.00000  0.05    0.11
Q21   1   0.6557  0.3792  0.5835  11.00000  0.05    0.11
Q22   1   0.4773  0.1429  0.7524  11.00000  0.05    0.11
Q23   1   0.6781  0.2376  0.5408  11.00000  0.05    0.11
Q24   1   0.3532  0.2852  0.4896  11.00000  0.05    0.11
Q25   1   0.7461  0.5860  0.8741  11.00000  0.05    0.11
Q26   1   0.6122  0.2990  0.8544  11.00000  0.05    0.10
Q27   1   0.7486  0.2599  0.5138  11.00000  0.05    0.10
Q28   1   0.6838  0.1375  0.8829  11.00000  0.05    0.10
;
