# Supplementary material for: Crystal structure of 1-(2-fluoro­benzo­yl)-2,7-di­meth­oxy­naphthalene
Source: Acta Crystallogr Sect E Struct Rep Online. 2014 Oct 4;70(Pt 11):278–80. doi: 10.1107/S1600536814020807 (PMC4257270; doi:10.1107/S1600536814020807)
Supplement: Supplementary file 2 [file e-70-00278-Isup2.hkl]

# 
# h,k,l, Fc-squared, Fo-squared, sigma(Fo-squared) and status flag 
# 
data_I
_shelx_title ' labclass_140716_1_' 
_shelx_refln_list_code          4 
_shelx_F_calc_maximum      320.39 
_exptl_crystal_F_000      1296.00 
_reflns_d_resolution_high  0.8303 
 
loop_ 
 _symmetry_equiv_pos_as_xyz 
 'x, y, z' 
 '-x+1/2, y+1/2, -z+1/2' 
 '-x, -y, -z' 
 'x-1/2, -y-1/2, z-1/2' 
 
_cell_length_a     8.3607 
_cell_length_b    15.5479 
_cell_length_c    23.6898 
_cell_angle_alpha  90.000 
_cell_angle_beta   94.163 
_cell_angle_gamma  90.000 
 
_shelx_F_squared_multiplier     1.000 
 
loop_ 
 _refln_index_h 
 _refln_index_k 
 _refln_index_l 
 _refln_F_squared_calc 
 _refln_F_squared_meas 
 _refln_F_squared_sigma 
 _refln_observed_status 
   2   0   0    11213.92    10747.47    105.27 o 
   4   0   0       25.95       33.92      2.42 o 
   6   0   0      974.81      951.73     19.93 o 
   8   0   0      148.51      183.10     16.02 o 
   1   1   0     1217.80     1181.60      6.24 o 
   2   1   0    14976.15    13802.51     89.18 o 
   3   1   0     2062.25     1959.20     11.27 o 
   4   1   0     2148.47     2388.13     15.56 o 
   5   1   0        6.83        8.48      1.04 o 
   6   1   0       21.05       31.98      2.72 o 
   7   1   0      118.18      103.95      6.59 o 
   8   1   0        3.68        6.07      5.31 o 
   9   1   0        2.09        3.93      4.29 o 
   0   2   0      138.82      212.61      3.15 o 
   1   2   0        6.21       15.68      1.34 o 
   2   2   0      178.98      129.89      1.81 o 
   3   2   0      617.46      641.95      4.59 o 
   4   2   0     1390.59     1370.13     16.51 o 
   5   2   0     1644.37     1688.52     12.24 o 
   6   2   0       84.81       84.71      5.38 o 
   7   2   0      160.51      162.67     10.18 o 
   8   2   0       50.04       33.85      8.43 o 
   9   2   0       48.02       20.41     15.24 o 
   1   3   0     5837.02     5304.96     34.11 o 
   2   3   0     1681.61     1569.54     10.35 o 
   3   3   0       89.36       85.35      1.39 o 
   4   3   0     1482.31     1468.74     11.65 o 
   5   3   0       11.00       17.75      1.92 o 
   6   3   0       63.06       58.64      3.97 o 
   7   3   0      365.71      344.20     12.79 o 
   8   3   0       60.66       31.74     15.43 o 
   9   3   0        4.78        4.98      7.83 o 
   0   4   0     9168.07     9163.75     85.71 o 
   1   4   0    11842.06    11748.00     82.35 o 
   2   4   0     9145.76     8898.53     60.33 o 
   3   4   0       90.53       97.76      1.99 o 
   4   4   0      262.75      259.52      2.85 o 
   5   4   0      236.46      224.11      4.05 o 
   6   4   0      273.40      296.56      8.68 o 
   7   4   0       76.97       70.65      5.80 o 
   8   4   0      139.72      116.18      8.36 o 
   9   4   0        4.29        2.40      7.63 o 
   1   5   0      172.71      186.19      2.91 o 
   2   5   0        0.85        3.27      0.81 o 
   3   5   0      668.12      669.78      5.34 o 
   4   5   0      111.28       99.02      2.06 o 
   5   5   0       70.55       76.27      3.35 o 
   6   5   0        5.70        8.19      3.73 o 
   7   5   0      101.46       93.14      6.21 o 
   8   5   0       47.49       42.28      5.43 o 
   9   5   0       28.19       15.91      6.92 o 
   0   6   0    13629.25    13784.94    140.37 o 
   1   6   0     3699.54     3533.53     21.86 o 
   2   6   0      132.65      124.12      1.71 o 
   3   6   0     1090.55     1118.14      9.36 o 
   4   6   0      733.07      840.26      8.98 o 
   5   6   0      375.44      366.29      7.50 o 
   6   6   0      171.92      174.28      6.98 o 
   7   6   0        0.25       -0.11      2.01 o 
   8   6   0        4.60        0.78      3.43 o 
   9   6   0       36.59       21.95      5.59 o 
   1   7   0     5029.27     5085.42     34.19 o 
   2   7   0      766.78      823.02      8.94 o 
   3   7   0       87.11       76.10      2.39 o 
   4   7   0      592.92      586.48      6.85 o 
   5   7   0      167.36      196.81      9.57 o 
   6   7   0      331.49      329.49     11.21 o 
   7   7   0      112.15       92.29      7.25 o 
   8   7   0       38.20       28.62      5.47 o 
   9   7   0        2.88       -0.70      3.56 o 
   0   8   0       79.29       68.63      4.16 o 
   1   8   0        0.46       17.18      1.59 o 
   2   8   0        3.48       10.22      1.60 o 
   3   8   0      372.55      418.90      5.12 o 
   4   8   0       16.44       20.54      2.50 o 
   5   8   0        9.08       15.65      3.90 o 
   6   8   0       68.13       73.54      6.33 o 
   7   8   0      229.38      216.78     13.09 o 
   8   8   0        0.02       -0.60      2.35 o 
   9   8   0        8.83        5.21      7.09 o 
   1   9   0      939.85     1097.40      9.37 o 
   2   9   0        0.34        1.56      1.24 o 
   3   9   0       46.82       48.06      2.62 o 
   4   9   0       83.90       80.73      4.07 o 
   5   9   0        1.62       -0.49      2.01 o 
   6   9   0       77.89       63.30      6.10 o 
   7   9   0        2.29       -0.01      3.22 o 
   8   9   0        4.68        3.87      3.32 o 
   0  10   0        1.42        4.87      1.94 o 
   1  10   0       69.52       73.32      2.76 o 
   2  10   0      455.19      475.46      9.14 o 
   3  10   0       18.59       14.23      2.43 o 
   4  10   0      125.46      127.99      4.90 o 
   5  10   0       15.20       17.53      3.92 o 
   6  10   0      367.83      369.15     14.41 o 
   7  10   0      105.07      112.57      8.14 o 
   8  10   0       21.07       20.03      4.73 o 
   1  11   0      831.92      819.82     25.32 o 
   2  11   0        0.24        1.48      2.52 o 
   3  11   0       16.85       17.28      3.82 o 
   4  11   0        9.52       13.32      3.11 o 
   5  11   0      136.82      147.75      7.34 o 
   6  11   0        2.27        1.36      4.00 o 
   7  11   0      212.99      219.83     12.26 o 
   8  11   0       26.17       19.91      7.54 o 
   0  12   0       64.50       62.27      5.72 o 
   1  12   0       61.66       54.53      4.75 o 
   2  12   0      127.79      142.97      6.11 o 
   3  12   0      372.73      405.35     18.93 o 
   4  12   0      378.17      401.10     19.06 o 
   5  12   0      192.77      181.41      9.61 o 
   6  12   0        4.55        0.77      3.31 o 
   7  12   0       43.96       26.96     11.01 o 
   1  13   0        9.25       10.14      3.20 o 
   2  13   0      615.46      620.97     23.85 o 
   3  13   0      234.47      222.06     10.27 o 
   4  13   0        0.01       -1.33      3.10 o 
   5  13   0        2.39        2.59      2.83 o 
   6  13   0        0.43        1.92      3.70 o 
   7  13   0        4.20        3.82      3.78 o 
   0  14   0       34.23       23.00      7.33 o 
   1  14   0        9.57        6.92      2.82 o 
   2  14   0      170.14      173.17      6.02 o 
   3  14   0       33.53       32.67      4.09 o 
   4  14   0        0.12        3.48      2.50 o 
   5  14   0        4.16        2.18      2.61 o 
   6  14   0       23.17        9.15     11.37 o 
   1  15   0       16.48       10.41      4.13 o 
   2  15   0       72.21       68.25      4.16 o 
   3  15   0       70.34       65.19      9.04 o 
   4  15   0        4.09        1.19      2.07 o 
   5  15   0        3.37        0.39      1.91 o 
   6  15   0        7.05        3.50      4.29 o 
   0  16   0        4.63        3.46      5.73 o 
   1  16   0       12.31        7.72      3.03 o 
   2  16   0        7.80        5.46      2.40 o 
   3  16   0        7.43        5.92      2.62 o 
   4  16   0        9.27        4.62      2.52 o 
   5  16   0        2.40       -0.57      2.60 o 
   1  17   0        6.21        5.68      4.22 o 
   2  17   0        0.04        1.01      1.77 o 
   3  17   0        3.53        1.20      1.60 o 
   4  17   0        2.35        1.25      1.97 o 
   0  18   0        4.33        2.42      4.06 o 
   1  18   0        9.29        4.18      2.60 o 
   2  18   0        0.08        0.48      2.18 o 
  -9   0   1       30.69       14.12      7.88 o 
  -7   0   1      144.86      160.50     14.42 o 
  -5   0   1        0.05        2.26      1.71 o 
  -3   0   1      438.32      420.30      5.04 o 
  -1   0   1     2413.88     2287.28     19.36 o 
   1   0   1     2233.62     2087.63     15.89 o 
   3   0   1     2880.53     2951.98     23.42 o 
   5   0   1      866.91      762.27      8.60 o 
   7   0   1        7.67        0.81      3.02 o 
   9   0   1        0.52       -0.96      4.39 o 
  -9   1   1        2.15        2.56      3.92 o 
  -8   1   1        2.02        6.42      4.55 o 
  -7   1   1      133.16      119.82     10.54 o 
  -6   1   1       89.95       91.94      4.81 o 
  -5   1   1       96.13       80.23      1.99 o 
  -4   1   1     2812.82     2671.84     16.70 o 
  -3   1   1     1199.51     1244.76      7.26 o 
  -2   1   1     3378.01     3382.79     20.68 o 
  -1   1   1      234.49      221.43      2.11 o 
   0   1   1      931.52      835.75      3.80 o 
   1   1   1     3534.96     3534.35     18.73 o 
   2   1   1     6233.31     6359.95     37.23 o 
   3   1   1     4894.87     4606.63     26.11 o 
   4   1   1     5647.41     5540.00     43.00 o 
   5   1   1       55.11       61.14      1.79 o 
   6   1   1        3.38        3.89      2.09 o 
   7   1   1       14.81       27.13      4.64 o 
   8   1   1        3.95        6.90      4.50 o 
   9   1   1      173.16      119.79     13.20 o 
  -9   2   1       75.17       83.89     12.00 o 
  -8   2   1        3.55        4.10      6.20 o 
  -7   2   1       22.30       17.51      4.08 o 
  -6   2   1       56.13       55.09      4.90 o 
  -5   2   1        8.97        6.79      1.03 o 
  -4   2   1       21.56       33.48      1.09 o 
  -3   2   1      330.61      383.95      3.13 o 
  -2   2   1      344.66      382.93      3.75 o 
  -1   2   1      490.44      425.60      4.39 o 
   0   2   1     1630.99     1656.43      8.92 o 
   1   2   1      923.03      671.75      4.83 o 
   2   2   1     8116.47     7500.75     46.62 o 
   3   2   1       19.74       34.94      1.04 o 
   4   2   1     3213.77     3197.98     20.82 o 
   5   2   1        6.77       12.07      1.60 o 
   6   2   1       38.11       37.03      4.02 o 
   7   2   1       33.45       37.13      4.71 o 
   8   2   1      229.55      199.81     11.75 o 
   9   2   1       71.26       67.97     12.31 o 
  -9   3   1       61.07       63.96     12.96 o 
  -8   3   1        0.11        0.01      3.46 o 
  -7   3   1       47.36       56.48      5.43 o 
  -6   3   1       33.33       33.34      3.81 o 
  -5   3   1       59.98       55.41      2.29 o 
  -4   3   1      101.41      119.63      1.92 o 
  -3   3   1     4310.17     4008.17     24.46 o 
  -2   3   1      761.32      662.19      5.65 o 
  -1   3   1     2808.89     2803.38     18.19 o 
   0   3   1     6181.82     5692.40     34.89 o 
   1   3   1     2878.43     2726.97     16.55 o 
   2   3   1     5607.31     5118.41     30.57 o 
   3   3   1     6782.55     6950.20     42.01 o 
   4   3   1       19.58       18.34      1.03 o 
   5   3   1      787.10      820.83      9.36 o 
   6   3   1      419.76      394.75     12.86 o 
   7   3   1       15.09       16.33      6.84 o 
   8   3   1        0.00        1.87      3.43 o 
   9   3   1       40.39       21.90      9.96 o 
  -9   4   1      119.31      120.21     16.21 o 
  -8   4   1       30.73       20.13      3.92 o 
  -7   4   1        2.93        2.46      3.25 o 
  -6   4   1        3.33        5.09      3.68 o 
  -5   4   1       21.68       23.04      2.24 o 
  -4   4   1       83.00       78.08      1.73 o 
  -3   4   1      441.37      477.91      4.12 o 
  -2   4   1      109.65      129.12      2.73 o 
  -1   4   1     2079.79     2072.99     13.53 o 
   0   4   1     8900.55     9045.01     61.29 o 
   1   4   1     1004.89      968.66      7.26 o 
   2   4   1     1136.05      960.00      6.48 o 
   3   4   1       75.41       65.13      1.69 o 
   4   4   1       42.83       55.41      1.66 o 
   5   4   1        4.24        6.69      1.51 o 
   6   4   1      139.78      143.04      7.15 o 
   7   4   1      485.92      460.14     41.04 o 
   8   4   1        0.01        2.17      4.94 o 
   9   4   1        1.33        5.72      3.80 o 
  -9   5   1       10.60        8.47      4.12 o 
  -8   5   1       23.59       23.66      4.19 o 
  -7   5   1       17.61       10.95      3.74 o 
  -6   5   1      322.28      354.37     11.16 o 
  -5   5   1       68.05       74.39      3.41 o 
  -4   5   1      849.55      931.80      7.33 o 
  -3   5   1      123.91      148.52      2.31 o 
  -2   5   1       79.49       76.30      2.17 o 
  -1   5   1      470.92      437.65      4.31 o 
   0   5   1     2613.63     2756.15     16.83 o 
   1   5   1      115.92      151.29      2.89 o 
   2   5   1       24.29       17.95      0.98 o 
   3   5   1       96.89       89.16      1.71 o 
   4   5   1      502.36      523.07      5.87 o 
   5   5   1       81.58       88.54      4.24 o 
   6   5   1      139.95      147.96      6.69 o 
   7   5   1       41.12       37.77      5.50 o 
   8   5   1        2.80        4.24      5.21 o 
   9   5   1        1.43        2.73      5.24 o 
  -9   6   1       18.81        9.62      4.27 o 
  -8   6   1        0.13        1.77      3.71 o 
  -7   6   1       25.82       21.80      5.25 o 
  -6   6   1        3.46        3.86      3.91 o 
  -5   6   1       10.78       11.95      2.27 o 
  -4   6   1       38.31       79.25      2.81 o 
  -3   6   1      500.98      478.80      4.44 o 
  -2   6   1      877.84      777.66      6.74 o 
  -1   6   1     2233.52     2405.59     21.94 o 
   0   6   1      922.90     1060.85      7.48 o 
   1   6   1     2722.99     2545.67     16.89 o 
   2   6   1     2224.22     2253.18     15.37 o 
   3   6   1      313.11      331.05      3.80 o 
   4   6   1     1217.28     1257.00     13.94 o 
   5   6   1      547.33      540.62      8.60 o 
   6   6   1       14.74       16.53      3.88 o 
   7   6   1       31.28       21.75      4.54 o 
   8   6   1       53.84       56.32      8.03 o 
   9   6   1        0.14        0.31      5.55 o 
  -9   7   1        0.00        2.72      3.93 o 
  -8   7   1       11.23        8.75      5.85 o 
  -7   7   1        5.44        7.81      4.07 o 
  -6   7   1       89.84      105.56      7.60 o 
  -5   7   1      878.73      866.70     16.15 o 
  -4   7   1      503.91      468.54      6.27 o 
  -3   7   1      446.01      512.09      5.43 o 
  -2   7   1     1487.29     1530.58     12.05 o 
  -1   7   1     1072.30     1132.09     12.98 o 
   0   7   1     1113.69     1247.03     12.51 o 
   1   7   1       18.41       36.70      2.10 o 
   2   7   1      238.90      265.86      3.36 o 
   3   7   1     1332.04     1425.17     11.57 o 
   4   7   1        2.68        6.20      1.70 o 
   5   7   1       17.90       20.46      3.19 o 
   6   7   1      111.67      104.84      5.47 o 
   7   7   1      226.60      219.13     14.29 o 
   8   7   1        0.94        0.60      2.56 o 
   9   7   1       13.72       11.85      5.13 o 
  -9   8   1       49.92       44.66     10.66 o 
  -8   8   1       40.24       26.20      5.43 o 
  -7   8   1        0.58       -0.14      2.65 o 
  -6   8   1       18.60       18.13      4.41 o 
  -5   8   1        6.27        7.44      4.86 o 
  -4   8   1      223.40      221.13      4.62 o 
  -3   8   1       23.74       23.94      2.02 o 
  -2   8   1      226.67      216.42      3.66 o 
  -1   8   1      520.68      552.27      5.33 o 
   0   8   1     1560.10     1581.39     16.42 o 
   1   8   1       15.00        8.33      1.17 o 
   2   8   1      627.51      650.21      7.15 o 
   3   8   1        6.71       10.18      1.50 o 
   4   8   1      106.58      105.42      3.53 o 
   5   8   1      121.63      128.84      6.12 o 
   6   8   1       14.26       13.24      3.61 o 
   7   8   1      196.28      187.89     13.32 o 
   8   8   1        3.77        4.03      2.75 o 
   9   8   1        0.02        0.87      3.02 o 
  -8   9   1        4.48        4.15      4.64 o 
  -7   9   1       48.34       51.45      6.62 o 
  -6   9   1        0.94       -1.40      3.34 o 
  -5   9   1      100.49      104.51      6.96 o 
  -4   9   1       93.74       84.72      4.35 o 
  -3   9   1        1.65        2.48      1.57 o 
  -2   9   1       22.78       25.66      2.11 o 
  -1   9   1      111.75      120.85      3.46 o 
   0   9   1      892.60      960.16      8.27 o 
   1   9   1      116.99      133.94      3.78 o 
   2   9   1      134.07      134.89      3.16 o 
   3   9   1       92.95      106.51      3.15 o 
   4   9   1        9.50        6.31      2.59 o 
   5   9   1       27.36       28.02      4.18 o 
   6   9   1       66.68       61.84      5.83 o 
   7   9   1        2.75        3.35      3.35 o 
   8   9   1       12.68        3.71      3.04 o 
  -8  10   1       53.39       39.06      9.41 o 
  -7  10   1       11.51        3.22      4.26 o 
  -6  10   1       14.94       18.29      5.94 o 
  -5  10   1        7.87        8.43      5.19 o 
  -4  10   1      210.06      212.86      6.68 o 
  -3  10   1       19.43       18.86      2.96 o 
  -2  10   1      110.64      125.22      8.98 o 
  -1  10   1        0.16        3.35      1.45 o 
   0  10   1        0.04        5.01      1.37 o 
   1  10   1      386.58      385.34      6.06 o 
   2  10   1       16.85       16.56      2.26 o 
   3  10   1      609.52      619.24     17.39 o 
   4  10   1       14.83       14.09      3.00 o 
   5  10   1       12.07        6.65      3.54 o 
   6  10   1        3.86        5.52      3.55 o 
   7  10   1       27.45       23.11      6.04 o 
   8  10   1       67.93       63.86     10.15 o 
  -8  11   1       63.56       51.06     12.24 o 
  -7  11   1       20.07       15.51      6.61 o 
  -6  11   1        6.35        4.33      4.55 o 
  -5  11   1      274.87      289.84     11.06 o 
  -4  11   1        3.26        0.88      2.20 o 
  -3  11   1      375.16      406.39     14.77 o 
  -2  11   1      243.62      261.74      7.31 o 
  -1  11   1      133.03      146.82      4.94 o 
   0  11   1      221.91      237.30      6.29 o 
   1  11   1      237.85      270.94     12.47 o 
   2  11   1       11.34       17.93      2.99 o 
   3  11   1      237.84      231.28      9.62 o 
   4  11   1       79.46       78.04      4.68 o 
   5  11   1       46.53       43.70      5.02 o 
   6  11   1       28.22       27.13      4.45 o 
   7  11   1       30.00       19.00      6.92 o 
   8  11   1       12.66        9.03      4.75 o 
  -7  12   1        0.03        0.11      2.92 o 
  -6  12   1      135.40      122.11     12.80 o 
  -5  12   1        6.46        2.71      3.41 o 
  -4  12   1      144.91      147.83      8.40 o 
  -3  12   1      253.38      263.77     11.63 o 
  -2  12   1      181.36      193.53      6.54 o 
  -1  12   1        3.42        9.08      2.54 o 
   0  12   1      150.01      130.07      5.06 o 
   1  12   1        0.30       -0.46      1.83 o 
   2  12   1       28.90       37.71      4.05 o 
   3  12   1       31.87       24.82      4.53 o 
   4  12   1      138.60      134.89      7.76 o 
   5  12   1      420.07      402.78     25.13 o 
   6  12   1        3.75        5.11      3.13 o 
   7  12   1       16.49       11.75      3.97 o 
  -7  13   1        1.73        3.98      3.73 o 
  -6  13   1       15.34       14.62      4.01 o 
  -5  13   1       15.36       12.60      4.24 o 
  -4  13   1       17.99       22.18      4.75 o 
  -3  13   1       38.27       42.37      4.65 o 
  -2  13   1      218.41      247.77      9.68 o 
  -1  13   1       71.07       62.39      5.11 o 
   0  13   1      338.09      309.50     12.81 o 
   1  13   1       33.38       30.13      3.80 o 
   2  13   1      117.14      111.98      5.41 o 
   3  13   1       49.33       71.77      8.09 o 
   4  13   1      185.19      207.37     12.09 o 
   5  13   1       24.70       19.14      3.95 o 
   6  13   1       26.48       17.42      3.68 o 
   7  13   1       23.00       12.48      5.31 o 
  -6  14   1       14.44        2.94      3.96 o 
  -5  14   1       55.36       46.28      5.14 o 
  -4  14   1      194.67      196.12      7.97 o 
  -3  14   1       46.79       30.27      4.61 o 
  -2  14   1        6.62        6.58      3.20 o 
  -1  14   1       61.76       61.69      3.99 o 
   0  14   1       21.27       20.42      4.21 o 
   1  14   1       11.22        9.07      4.32 o 
   2  14   1      131.63      132.91      7.25 o 
   3  14   1      120.44      105.95      7.13 o 
   4  14   1       10.23        7.04      3.05 o 
   5  14   1      184.78      190.16      8.62 o 
   6  14   1       17.12        8.15      7.09 o 
  -6  15   1        3.51        2.56      5.43 o 
  -5  15   1       23.74       12.80      4.44 o 
  -4  15   1       61.94       63.75      4.36 o 
  -3  15   1        0.03       -1.43      2.43 o 
  -2  15   1       16.58       12.81      2.93 o 
  -1  15   1       21.61       14.61      3.69 o 
   0  15   1      115.31      127.71      7.28 o 
   1  15   1        0.54        0.99      2.39 o 
   2  15   1       34.54       28.42      3.92 o 
   3  15   1       26.43       22.16      3.23 o 
   4  15   1       30.61       28.03      3.67 o 
   5  15   1        0.56        1.77      3.01 o 
  -5  16   1       23.05        6.65      7.49 o 
  -4  16   1        5.52        1.78      2.29 o 
  -3  16   1        4.69        4.34      2.28 o 
  -2  16   1       34.96       27.75      3.77 o 
  -1  16   1        3.39       -0.79      2.52 o 
   0  16   1       16.17       20.55      5.53 o 
   1  16   1       61.48       61.83      5.35 o 
   2  16   1       49.14       51.47      5.07 o 
   3  16   1        4.52        3.81      2.57 o 
   4  16   1        4.55        2.68      2.10 o 
   5  16   1        3.83        0.95      2.41 o 
  -4  17   1        2.85        0.77      2.02 o 
  -3  17   1        0.24        0.46      1.46 o 
  -2  17   1       12.26        5.73      2.41 o 
  -1  17   1        0.02       -0.22      2.07 o 
   0  17   1        0.23       -0.01      1.97 o 
   1  17   1       32.42       38.64      5.65 o 
   2  17   1        0.32        0.99      2.02 o 
   3  17   1       20.14       13.77      2.03 o 
   4  17   1        0.00        1.00      2.24 o 
  -2  18   1        8.85        4.25      2.81 o 
  -1  18   1       16.14       14.21      3.69 o 
   0  18   1       10.32        4.78      3.13 o 
   1  18   1        0.11       -0.73      2.21 o 
   2  18   1       24.06       15.52      3.51 o 
  -8   0   2     1002.61      950.91     46.81 o 
  -6   0   2      207.94      186.44      6.75 o 
  -4   0   2    11892.22    12782.66    122.61 o 
  -2   0   2   102651.53   122357.83   1914.04 o 
   0   0   2      143.92      128.98      1.70 o 
   2   0   2    49955.75    53847.27    692.03 o 
   4   0   2     1928.56     1762.33     23.96 o 
   6   0   2      716.65      778.08     18.86 o 
   8   0   2       42.28       23.76      8.81 o 
  -9   1   2       36.90       25.07      4.92 o 
  -8   1   2        4.80        9.00      4.93 o 
  -7   1   2      178.15      181.70      9.58 o 
  -6   1   2      574.02      524.29      9.50 o 
  -5   1   2      249.29      235.12      3.31 o 
  -4   1   2        1.60       21.26      1.11 o 
  -3   1   2      306.69      324.33      2.63 o 
  -2   1   2     5322.02     4759.48     30.14 o 
  -1   1   2     4234.87     4117.78     23.35 o 
   0   1   2      931.25      972.01      5.01 o 
   1   1   2     3101.59     2764.77     14.87 o 
   2   1   2     4804.04     4944.76     28.21 o 
   3   1   2     1132.64     1083.17      6.80 o 
   4   1   2      734.57      664.66      5.39 o 
   5   1   2       58.41       69.59      1.96 o 
   6   1   2        5.14       13.04      2.97 o 
   7   1   2       12.33       17.13      6.92 o 
   8   1   2        1.73       -3.39      4.58 o 
   9   1   2       51.20       34.45      8.76 o 
  -9   2   2        3.58        4.48      4.65 o 
  -8   2   2        0.82       -0.28      3.37 o 
  -7   2   2       49.60       59.71      5.02 o 
  -6   2   2      364.73      358.66      9.37 o 
  -5   2   2      469.70      507.64      5.60 o 
  -4   2   2      226.48      260.06      2.83 o 
  -3   2   2      205.48      223.02      2.59 o 
  -2   2   2      732.86      641.42      4.97 o 
  -1   2   2     8180.38     7523.67     47.05 o 
   0   2   2    12810.54    12085.62     73.85 o 
   1   2   2      150.86      182.59      2.68 o 
   2   2   2       15.79       38.12      1.53 o 
   3   2   2     4134.96     4041.88     23.26 o 
   4   2   2      669.52      542.00      4.37 o 
   5   2   2       65.82       78.26      2.65 o 
   6   2   2       18.47       14.57      1.97 o 
   7   2   2       48.25       40.37      6.22 o 
   8   2   2        1.90        0.61      3.49 o 
   9   2   2       18.05        7.57      7.35 o 
  -9   3   2       18.66       15.50      5.27 o 
  -8   3   2       70.81       58.46      8.51 o 
  -7   3   2      307.73      283.86      9.45 o 
  -6   3   2       52.34       61.29      5.07 o 
  -5   3   2       41.56       33.15      2.38 o 
  -4   3   2        0.80        3.85      0.74 o 
  -3   3   2     1583.61     1469.47     10.22 o 
  -2   3   2     1914.22     1777.38     10.92 o 
  -1   3   2     1493.60     1313.63      9.25 o 
   0   3   2        7.86       28.73      2.13 o 
   1   3   2      348.78      271.22      4.12 o 
   2   3   2      864.18      810.54      5.61 o 
   3   3   2     1785.40     1672.50      9.54 o 
   4   3   2     2015.74     2054.66     15.03 o 
   5   3   2      257.42      275.68      4.79 o 
   6   3   2       19.68       15.86      2.51 o 
   7   3   2      102.35      115.94      9.15 o 
   8   3   2      149.70      157.11     12.66 o 
   9   3   2        6.85        3.20      3.43 o 
  -9   4   2        6.45        6.29      5.32 o 
  -8   4   2        0.01        1.99      2.76 o 
  -7   4   2        4.06        7.71      4.04 o 
  -6   4   2        1.15        6.16      2.59 o 
  -5   4   2        2.04        2.73      1.93 o 
  -4   4   2      961.62      949.04      7.04 o 
  -3   4   2      175.60      193.14      2.96 o 
  -2   4   2     3485.23     3384.94     21.62 o 
  -1   4   2       93.76      117.80      2.59 o 
   0   4   2    27598.14    28777.83    215.87 o 
   1   4   2     1063.10     1050.58      7.88 o 
   2   4   2      183.28      195.81      2.31 o 
   3   4   2        6.40        8.34      0.71 o 
   4   4   2     1818.84     1976.18     14.25 o 
   5   4   2      202.12      198.86      4.25 o 
   6   4   2      119.45      142.17      5.16 o 
   7   4   2        5.04       10.06      5.82 o 
   8   4   2       50.77       31.50     12.03 o 
   9   4   2       16.65        9.90      5.09 o 
  -9   5   2       67.05       68.48     10.06 o 
  -8   5   2      140.03      128.99      7.33 o 
  -7   5   2      166.94      188.46      9.18 o 
  -6   5   2        4.77        8.07      3.73 o 
  -5   5   2      491.20      491.40     10.24 o 
  -4   5   2      455.04      435.02      4.43 o 
  -3   5   2      182.09      198.63      2.75 o 
  -2   5   2        0.22        8.63      1.21 o 
  -1   5   2      551.44      545.56      5.07 o 
   0   5   2     4185.27     4277.73     26.61 o 
   1   5   2     1288.79     1332.54      9.01 o 
   2   5   2       70.64       75.01      1.97 o 
   3   5   2      168.43      186.28      2.51 o 
   4   5   2      363.08      377.21      4.39 o 
   5   5   2      581.75      619.74     10.03 o 
   6   5   2      424.61      412.37      9.47 o 
   7   5   2      217.53      216.86     14.66 o 
   8   5   2        4.73        4.73      4.09 o 
   9   5   2        6.11        3.46      6.95 o 
  -9   6   2       10.22        8.51      2.99 o 
  -8   6   2        8.02        5.92      4.27 o 
  -7   6   2       85.46       96.85      7.21 o 
  -6   6   2      207.55      211.07      8.67 o 
  -5   6   2       70.07       64.87      5.07 o 
  -4   6   2     2275.52     2246.21     30.35 o 
  -3   6   2      804.57      884.56      8.84 o 
  -2   6   2      128.74      172.05      2.68 o 
  -1   6   2      474.87      536.09      5.20 o 
   0   6   2     1961.15     1856.82     11.77 o 
   1   6   2        7.35       27.36      1.68 o 
   2   6   2      334.06      302.58      3.56 o 
   3   6   2      508.74      504.43      5.34 o 
   4   6   2       26.35       42.77      2.12 o 
   5   6   2        8.97        9.87      2.60 o 
   6   6   2      628.58      638.89     13.14 o 
   7   6   2       60.20       52.93      6.05 o 
   8   6   2      109.59       98.43      9.15 o 
   9   6   2        0.75        0.12      3.98 o 
  -9   7   2        4.88        2.60      2.56 o 
  -8   7   2       79.44       74.15      7.24 o 
  -7   7   2        2.53        3.21      3.32 o 
  -6   7   2      286.69      313.42     10.13 o 
  -5   7   2      454.67      429.58     16.13 o 
  -4   7   2        1.67        5.84      1.68 o 
  -3   7   2     2614.34     2528.86     18.29 o 
  -2   7   2      639.78      710.10      6.03 o 
  -1   7   2     5769.39     5883.67     46.35 o 
   0   7   2     5967.65     6302.90     45.65 o 
   1   7   2      634.60      603.71      5.26 o 
   2   7   2      419.46      399.10      4.37 o 
   3   7   2        3.62       13.25      1.52 o 
   4   7   2       81.53       86.82      3.54 o 
   5   7   2      192.12      194.46      6.28 o 
   6   7   2        7.11        6.87      2.75 o 
   7   7   2       83.76       78.42      6.68 o 
   8   7   2       28.14       15.57      3.69 o 
   9   7   2        0.04       -1.21      4.91 o 
  -9   8   2        0.40        0.35      8.49 o 
  -8   8   2        1.33        2.92      5.27 o 
  -7   8   2      315.13      323.68     10.60 o 
  -6   8   2       38.23       33.36      6.15 o 
  -5   8   2       56.31       64.86      5.66 o 
  -4   8   2      409.88      385.84      5.91 o 
  -3   8   2      775.98      773.27      8.81 o 
  -2   8   2        0.61        2.06      1.32 o 
  -1   8   2        0.89        2.61      0.92 o 
   0   8   2      977.25     1088.33      9.01 o 
   1   8   2      633.31      704.88      5.59 o 
   2   8   2      211.48      227.66      3.52 o 
   3   8   2       70.24       72.55      2.34 o 
   4   8   2      347.05      301.86      9.15 o 
   5   8   2      210.26      226.45      6.69 o 
   6   8   2       39.06       39.63      4.83 o 
   7   8   2      173.77      165.85     14.89 o 
   8   8   2        0.09        1.68      2.54 o 
   9   8   2        1.69        2.47      5.17 o 
  -8   9   2       58.56       44.38     10.56 o 
  -7   9   2      191.63      197.67      8.60 o 
  -6   9   2       21.49       21.78      5.44 o 
  -5   9   2      219.11      212.08      8.78 o 
  -4   9   2        2.88        7.03      2.37 o 
  -3   9   2      544.25      599.21     10.50 o 
  -2   9   2      631.96      676.18      7.03 o 
  -1   9   2     1950.20     1950.25     15.29 o 
   0   9   2     1343.03     1443.56     15.00 o 
   1   9   2     1305.76     1356.04     14.52 o 
   2   9   2       39.40       43.37      2.20 o 
   3   9   2      122.62      113.79      3.22 o 
   4   9   2       64.33       54.79      4.24 o 
   5   9   2        8.14       10.59      3.74 o 
   6   9   2      267.81      256.22      8.74 o 
   7   9   2       32.54       27.39      5.01 o 
   8   9   2       10.46        5.48      3.35 o 
  -8  10   2       52.05       43.81      9.72 o 
  -7  10   2      135.86      128.98      6.86 o 
  -6  10   2        0.19        1.77      4.31 o 
  -5  10   2        1.13        2.12      3.21 o 
  -4  10   2      128.70      126.06      5.02 o 
  -3  10   2       94.49      107.67      7.04 o 
  -2  10   2      170.13      154.07      5.06 o 
  -1  10   2      130.64      138.89      3.49 o 
   0  10   2      359.43      353.99      5.40 o 
   1  10   2      949.53     1025.88     15.66 o 
   2  10   2        0.67        1.71      1.46 o 
   3  10   2       18.25       24.74      3.31 o 
   4  10   2      244.32      252.56      8.81 o 
   5  10   2      369.46      370.78     10.42 o 
   6  10   2      160.00      156.56      7.99 o 
   7  10   2      114.24      118.71      8.09 o 
   8  10   2        3.87        7.84      4.95 o 
  -8  11   2       18.74        9.04      5.73 o 
  -7  11   2       56.67       59.02      7.69 o 
  -6  11   2       15.54       16.58      5.78 o 
  -5  11   2       15.97       10.45      4.25 o 
  -4  11   2      147.44      144.89      6.20 o 
  -3  11   2      137.61      146.38      9.69 o 
  -2  11   2        9.30        7.09      2.60 o 
  -1  11   2       17.88       32.78      4.21 o 
   0  11   2      104.80       96.22      3.14 o 
   1  11   2      235.88      229.44      5.21 o 
   2  11   2      224.45      232.95      6.64 o 
   3  11   2       72.82       74.74      3.84 o 
   4  11   2      201.19      198.35     10.45 o 
   5  11   2      480.25      493.61     21.62 o 
   6  11   2       28.66       31.24      4.50 o 
   7  11   2       28.57       22.79      4.78 o 
   8  11   2        2.40        4.04      4.75 o 
  -7  12   2       94.81       92.10     10.91 o 
  -6  12   2      363.72      346.34     32.56 o 
  -5  12   2        8.38       13.57      5.57 o 
  -4  12   2      150.57      157.00      6.61 o 
  -3  12   2        2.48        0.56      2.55 o 
  -2  12   2       58.49       67.34      4.67 o 
  -1  12   2      511.42      512.83     13.15 o 
   0  12   2       50.26       63.69      5.44 o 
   1  12   2       22.05       29.47      3.14 o 
   2  12   2       11.79       13.02      2.96 o 
   3  12   2      249.11      259.48     13.14 o 
   4  12   2       21.17       21.07      3.76 o 
   5  12   2        0.55        1.52      2.57 o 
   6  12   2        1.20        1.81      2.95 o 
   7  12   2        0.09        1.50      2.79 o 
  -7  13   2       15.41       11.07      5.32 o 
  -6  13   2       12.96       10.95      4.18 o 
  -5  13   2      148.19      118.18      8.13 o 
  -4  13   2      221.14      235.77      8.25 o 
  -3  13   2       32.77       24.01      4.19 o 
  -2  13   2      563.90      581.05     27.65 o 
  -1  13   2       18.12       10.53      2.66 o 
   0  13   2      143.90      171.53      7.89 o 
   1  13   2      199.91      201.48      7.06 o 
   2  13   2       16.10       14.79      3.09 o 
   3  13   2        0.73        1.21      2.05 o 
   4  13   2       39.17       31.44      4.42 o 
   5  13   2      157.68      179.36      9.13 o 
   6  13   2       25.52       16.29      4.02 o 
   7  13   2        3.51        1.68      4.58 o 
  -6  14   2       11.75        5.67      3.52 o 
  -5  14   2        0.94        0.01      1.97 o 
  -4  14   2       32.13       28.54      3.84 o 
  -3  14   2       21.51       33.04      7.72 o 
  -2  14   2      102.36       99.86      5.03 o 
  -1  14   2       73.55       69.41      4.78 o 
   0  14   2       58.67       49.55      4.52 o 
   1  14   2      360.87      360.39     12.61 o 
   2  14   2        0.05       -1.71      2.45 o 
   3  14   2       14.94       11.80      3.26 o 
   4  14   2      325.09      366.42     23.95 o 
   5  14   2       11.98        9.42      3.12 o 
   6  14   2       49.02       42.62      9.47 o 
  -6  15   2       12.00        6.35      6.64 o 
  -5  15   2       24.41       13.46      5.16 o 
  -4  15   2        5.16        2.13      2.22 o 
  -3  15   2       14.14        5.31      3.06 o 
  -2  15   2        0.44        1.95      1.95 o 
  -1  15   2       79.57       80.39      6.60 o 
   0  15   2       66.75       72.73      5.30 o 
   1  15   2       17.99       11.94      3.50 o 
   2  15   2        8.80        8.12      2.65 o 
   3  15   2       17.54       13.64      2.82 o 
   4  15   2        4.91        2.48      2.41 o 
   5  15   2       82.23       55.48     10.18 o 
  -5  16   2        0.79       -2.52      3.87 o 
  -4  16   2       13.38        8.08      3.03 o 
  -3  16   2       74.46       70.12      3.78 o 
  -2  16   2        0.65        1.66      1.86 o 
  -1  16   2        8.91        6.41      3.93 o 
   0  16   2       23.59       22.46      4.03 o 
   1  16   2       33.27       31.10      4.70 o 
   2  16   2       43.20       42.21      4.49 o 
   3  16   2        0.83       -0.15      1.74 o 
   4  16   2        0.79       -0.44      1.81 o 
   5  16   2        8.11        4.20      3.48 o 
  -4  17   2        4.07        2.97      2.33 o 
  -3  17   2        1.52        1.39      1.53 o 
  -2  17   2        0.44       -0.80      1.89 o 
  -1  17   2        3.20        7.20      3.08 o 
   0  17   2        0.06       -2.01      2.71 o 
   1  17   2        6.62        4.76      2.41 o 
   2  17   2        1.78        3.22      2.26 o 
   3  17   2        0.69        0.66      1.85 o 
   4  17   2        1.14        0.43      2.71 o 
  -2  18   2       17.31        8.48      3.61 o 
  -1  18   2        1.22        2.31      2.47 o 
   0  18   2       33.02       23.86      6.84 o 
   1  18   2       11.82        4.14      2.29 o 
   2  18   2        0.06        0.65      2.14 o 
  -9   0   3        0.63        1.63      4.89 o 
  -7   0   3       97.73       73.69     10.54 o 
  -5   0   3       45.55       64.83      3.51 o 
  -3   0   3    34128.11    35756.48    455.25 o 
  -1   0   3     7840.14     7527.97     69.73 o 
   1   0   3    11717.99    11094.01     98.12 o 
   3   0   3     6366.64     6130.11     51.94 o 
   5   0   3       34.86       50.29      3.05 o 
   7   0   3      135.54      125.50      8.97 o 
   9   0   3        0.42       -0.84      3.73 o 
  -9   1   3       10.75        7.44      4.17 o 
  -8   1   3      143.73      137.69      9.35 o 
  -7   1   3      137.39      153.82      8.74 o 
  -6   1   3      229.13      232.99      9.45 o 
  -5   1   3      515.22      468.95      5.11 o 
  -4   1   3      394.14      336.26      2.89 o 
  -3   1   3     2823.80     2721.21     16.46 o 
  -2   1   3       85.12      124.22      2.03 o 
  -1   1   3     2926.14     2632.61     14.52 o 
   0   1   3     4081.08     3894.53     21.70 o 
   1   1   3    31881.41    31338.37    234.71 o 
   2   1   3    32671.53    32791.21    262.57 o 
   3   1   3     1366.46     1526.34      9.26 o 
   4   1   3     1001.21      964.81      6.48 o 
   5   1   3      425.63      379.97      6.48 o 
   6   1   3       19.93       22.96      3.53 o 
   7   1   3        3.04        2.07      2.69 o 
   8   1   3      216.78      192.22     12.99 o 
   9   1   3       35.16       21.54     12.17 o 
  -9   2   3       39.57       19.86      8.24 o 
  -8   2   3      130.59      127.77     11.41 o 
  -7   2   3        1.41        2.35      3.24 o 
  -6   2   3      303.33      347.35      7.94 o 
  -5   2   3        2.55        2.39      1.46 o 
  -4   2   3      297.25      240.22      3.18 o 
  -3   2   3        4.13       19.83      1.03 o 
  -2   2   3     2101.21     1913.97     11.59 o 
  -1   2   3     1584.03     1524.93     10.27 o 
   0   2   3    11731.71    11212.20     67.84 o 
   1   2   3     9158.91     8739.60     58.54 o 
   2   2   3      894.88      798.21      5.57 o 
   3   2   3      161.27      188.17      1.99 o 
   4   2   3      726.16      707.59      5.13 o 
   5   2   3        5.75        4.15      1.54 o 
   6   2   3      248.69      224.23      5.85 o 
   7   2   3       93.03       85.92      9.02 o 
   8   2   3      108.60      102.62     13.89 o 
   9   2   3       17.40       13.76     12.64 o 
  -9   3   3       15.34       17.34      5.70 o 
  -8   3   3        8.56        8.04      5.34 o 
  -7   3   3        0.40        5.78      3.21 o 
  -6   3   3       82.07       71.75      4.94 o 
  -5   3   3        0.38        5.94      1.89 o 
  -4   3   3      796.89      684.69      4.94 o 
  -3   3   3       23.41       23.21      1.15 o 
  -2   3   3        3.33       15.53      1.96 o 
  -1   3   3     4332.60     4067.48     25.62 o 
   0   3   3    10275.52     9804.60     60.40 o 
   1   3   3     2005.39     2063.51     13.65 o 
   2   3   3       23.35       37.32      1.61 o 
   3   3   3     1943.31     1823.74     10.98 o 
   4   3   3       29.16       27.34      1.56 o 
   5   3   3        1.40       15.61      3.95 o 
   6   3   3      418.34      381.58      9.74 o 
   7   3   3      685.17      690.18     24.50 o 
   8   3   3       78.89       86.23      8.84 o 
   9   3   3        0.36        1.64      5.18 o 
  -9   4   3       37.04       31.01      6.37 o 
  -8   4   3      103.59       90.69     10.86 o 
  -7   4   3        0.91        1.57      3.81 o 
  -6   4   3       19.83       27.61      3.63 o 
  -5   4   3       65.36       67.98      3.41 o 
  -4   4   3      370.78      379.41      4.07 o 
  -3   4   3     3451.10     3425.78     21.78 o 
  -2   4   3       10.48       12.84      1.53 o 
  -1   4   3      123.34      121.27      2.54 o 
   0   4   3     1400.62     1305.15      8.79 o 
   1   4   3      344.92      329.90      3.51 o 
   2   4   3     1845.28     1696.16     10.89 o 
   3   4   3      855.52      796.21      5.76 o 
   4   4   3      905.00      940.87      7.37 o 
   5   4   3       69.68       61.90      2.80 o 
   6   4   3       74.06       67.69      4.06 o 
   7   4   3       11.48       16.77      5.40 o 
   8   4   3       43.16       35.88     10.74 o 
   9   4   3        0.12       -0.22      2.55 o 
  -9   5   3       67.35       70.95      8.06 o 
  -8   5   3        1.47        1.59      3.21 o 
  -7   5   3       10.47       14.02      4.86 o 
  -6   5   3        9.36       14.80      3.75 o 
  -5   5   3      152.52      163.79      5.30 o 
  -4   5   3      163.62      178.37      2.67 o 
  -3   5   3     1673.59     1643.69     12.04 o 
  -2   5   3      503.08      469.46      4.18 o 
  -1   5   3     9973.12    10065.54     68.30 o 
   0   5   3     1215.92     1208.07      8.20 o 
   1   5   3     1921.47     1883.36     12.20 o 
   2   5   3      340.00      336.46      3.75 o 
   3   5   3       42.09       54.64      1.43 o 
   4   5   3     1493.73     1551.24     13.28 o 
   5   5   3        6.01        6.67      1.82 o 
   6   5   3        2.61        4.68      2.70 o 
   7   5   3      158.59      125.27     12.56 o 
   8   5   3       24.05       24.29      9.08 o 
   9   5   3        3.61        2.99      3.94 o 
  -9   6   3       96.53       89.11     19.56 o 
  -8   6   3       15.29       17.24      4.57 o 
  -7   6   3        0.19        0.98      2.49 o 
  -6   6   3       15.82       24.64      4.66 o 
  -5   6   3      225.89      231.69      8.58 o 
  -4   6   3      351.30      373.36      4.42 o 
  -3   6   3      796.69      853.08     10.67 o 
  -2   6   3      503.74      522.70      4.91 o 
  -1   6   3     3461.02     3846.94     24.72 o 
   0   6   3     1638.01     1451.42      9.90 o 
   1   6   3     7950.00     8081.58     53.70 o 
   2   6   3      133.05      123.81      2.47 o 
   3   6   3      950.89      975.29      8.35 o 
   4   6   3      202.15      228.32      3.90 o 
   5   6   3        3.89        4.22      2.99 o 
   6   6   3        0.69        4.30      2.86 o 
   7   6   3      138.57      132.53     11.86 o 
   8   6   3       36.72       37.42      7.90 o 
   9   6   3        0.69        1.85      5.10 o 
  -9   7   3        3.01        0.76      3.23 o 
  -8   7   3       22.74       19.16      4.60 o 
  -7   7   3       74.56       77.03      6.08 o 
  -6   7   3      296.96      297.77      9.87 o 
  -5   7   3       34.00       43.31      5.53 o 
  -4   7   3      166.95      200.59      3.93 o 
  -3   7   3      459.94      487.35      5.54 o 
  -2   7   3      107.39      146.84      2.84 o 
  -1   7   3      602.04      598.85      5.56 o 
   0   7   3      419.90      371.53      4.13 o 
   1   7   3     2449.02     2417.22     15.68 o 
   2   7   3       17.83       33.40      1.82 o 
   3   7   3        2.12        2.41      1.18 o 
   4   7   3      417.88      392.02      5.77 o 
   5   7   3      134.21      137.73      6.09 o 
   6   7   3       60.06       56.87      4.63 o 
   7   7   3        5.90       10.73      4.42 o 
   8   7   3        0.00        2.10      4.67 o 
   9   7   3       51.38       33.62     30.38 o 
  -9   8   3       24.03        4.97      8.11 o 
  -8   8   3        4.03        2.09      3.39 o 
  -7   8   3       11.47       16.46      4.29 o 
  -6   8   3        6.40        3.24      4.49 o 
  -5   8   3       74.73       68.97      5.73 o 
  -4   8   3       10.04       11.59      1.97 o 
  -3   8   3      301.11      305.01      5.23 o 
  -2   8   3      865.08      872.26      7.62 o 
  -1   8   3       10.68        6.45      1.14 o 
   0   8   3      364.17      324.67      3.82 o 
   1   8   3      218.26      205.46      3.02 o 
   2   8   3        0.06        6.45      1.73 o 
   3   8   3      127.99      143.30      3.08 o 
   4   8   3        5.14        6.54      2.34 o 
   5   8   3       80.98       81.45      5.63 o 
   6   8   3        0.40        0.50      2.31 o 
   7   8   3       11.14       13.95      4.31 o 
   8   8   3       34.35       21.79      6.49 o 
  -8   9   3        7.78        5.30      3.33 o 
  -7   9   3        0.00        1.53      3.50 o 
  -6   9   3       13.17       15.09      5.08 o 
  -5   9   3       46.32       57.97      6.15 o 
  -4   9   3      270.73      290.69      8.01 o 
  -3   9   3       91.28      101.77      3.30 o 
  -2   9   3        1.76       12.46      1.85 o 
  -1   9   3      147.32      154.50      3.61 o 
   0   9   3      271.33      337.28      4.83 o 
   1   9   3      444.07      454.87      5.62 o 
   2   9   3       99.14       97.41      2.74 o 
   3   9   3       11.18       12.26      1.75 o 
   4   9   3      139.27      137.42      5.83 o 
   5   9   3      139.86      148.49      8.31 o 
   6   9   3      168.29      162.29      6.70 o 
   7   9   3      128.15      114.94      8.09 o 
   8   9   3       15.45       10.35      3.89 o 
  -8  10   3      113.39      106.47      8.56 o 
  -7  10   3       27.17       30.93      4.83 o 
  -6  10   3        1.49        5.46      4.61 o 
  -5  10   3      104.00      120.30      7.20 o 
  -4  10   3        0.01       -1.15      1.82 o 
  -3  10   3      385.78      411.89     10.96 o 
  -2  10   3       52.85       60.00      3.30 o 
  -1  10   3      116.57      119.08      3.56 o 
   0  10   3        0.76        4.30      1.21 o 
   1  10   3      426.62      457.12      7.05 o 
   2  10   3       41.88       40.59      2.60 o 
   3  10   3       39.40       43.55      3.07 o 
   4  10   3        0.22        2.55      2.75 o 
   5  10   3        9.30        8.28      3.22 o 
   6  10   3       20.10       18.28      4.17 o 
   7  10   3       92.53       89.85      7.88 o 
   8  10   3        0.03        0.44      3.18 o 
  -8  11   3       24.65       14.27      4.48 o 
  -7  11   3       85.68       97.58      6.52 o 
  -6  11   3       33.02       58.47     12.54 o 
  -5  11   3      129.45      131.48      7.17 o 
  -4  11   3       60.02       71.67      4.31 o 
  -3  11   3      139.30      147.33      5.74 o 
  -2  11   3       42.60       58.18      3.74 o 
  -1  11   3       10.82        8.08      2.50 o 
   0  11   3      108.32      116.26      3.60 o 
   1  11   3       52.67       57.56      3.51 o 
   2  11   3       47.95       62.13      3.93 o 
   3  11   3       21.37       17.24      2.88 o 
   4  11   3       42.97       41.91      4.17 o 
   5  11   3       68.79       72.04      5.00 o 
   6  11   3       90.61       88.38      5.42 o 
   7  11   3       18.15        9.75      4.71 o 
  -7  12   3        9.63        1.93      3.31 o 
  -6  12   3       20.06       12.04      6.04 o 
  -5  12   3       99.95       83.00     10.34 o 
  -4  12   3      170.47      178.44      6.85 o 
  -3  12   3        0.16        1.75      2.35 o 
  -2  12   3       44.70       51.41      4.18 o 
  -1  12   3      143.29      143.25      8.73 o 
   0  12   3      692.32      748.39     17.73 o 
   1  12   3      287.68      276.25      7.31 o 
   2  12   3      522.45      537.86     17.08 o 
   3  12   3      285.42      277.60     13.10 o 
   4  12   3       30.06       22.23      3.57 o 
   5  12   3        0.00        1.10      2.15 o 
   6  12   3        0.83        3.59      3.00 o 
   7  12   3       19.75       13.17      3.63 o 
  -7  13   3       33.76       23.40      6.31 o 
  -6  13   3      121.69      116.36      7.41 o 
  -5  13   3       14.71        8.57      3.97 o 
  -4  13   3       14.64       12.10      3.38 o 
  -3  13   3        4.71        6.18      2.75 o 
  -2  13   3      399.10      436.25     15.33 o 
  -1  13   3        4.16        3.90      2.44 o 
   0  13   3      417.64      392.18     13.10 o 
   1  13   3      259.36      257.10     11.10 o 
   2  13   3      258.16      273.11     12.49 o 
   3  13   3       35.30       46.18      4.06 o 
   4  13   3       19.16       21.20      4.03 o 
   5  13   3       14.50       14.46      3.23 o 
   6  13   3        9.07        6.87      3.67 o 
   7  13   3        0.73        2.33      2.99 o 
  -6  14   3       30.12       19.00      6.42 o 
  -5  14   3        0.01        1.21      2.39 o 
  -4  14   3       25.40       27.14      4.54 o 
  -3  14   3      245.82      264.31     13.10 o 
  -2  14   3        1.00        4.31      2.67 o 
  -1  14   3        0.83       -2.74      2.98 o 
   0  14   3       49.56       47.27      4.34 o 
   1  14   3        0.08       -1.23      2.60 o 
   2  14   3       11.15        8.93      3.17 o 
   3  14   3      102.54      104.48      6.26 o 
   4  14   3       37.35       45.69      4.52 o 
   5  14   3        5.09        3.62      3.66 o 
   6  14   3       22.88       18.63      4.67 o 
  -5  15   3       19.40        8.51      2.68 o 
  -4  15   3        0.47       -0.15      2.00 o 
  -3  15   3        1.87        4.00      2.37 o 
  -2  15   3        6.76        5.75      2.64 o 
  -1  15   3       65.71       60.83      4.94 o 
   0  15   3       39.57       32.12      4.46 o 
   1  15   3       19.80       23.63      4.13 o 
   2  15   3      133.09      127.70      7.53 o 
   3  15   3      103.92      109.20      6.32 o 
   4  15   3        3.37        1.19      2.21 o 
   5  15   3        8.91        5.15      2.57 o 
  -5  16   3        0.00        1.97      2.96 o 
  -4  16   3        0.06       -1.24      1.63 o 
  -3  16   3        7.44        3.87      2.37 o 
  -2  16   3       10.70        7.91      2.50 o 
  -1  16   3        8.34        6.37      3.20 o 
   0  16   3       17.46       11.03      3.18 o 
   1  16   3       10.85       11.04      3.26 o 
   2  16   3       12.26       14.24      3.08 o 
   3  16   3        8.33        7.97      2.89 o 
   4  16   3        0.36        0.83      1.77 o 
   5  16   3        0.51        0.21      3.86 o 
  -4  17   3        3.38        0.75      2.96 o 
  -3  17   3        1.05        0.83      1.47 o 
  -2  17   3        6.18        3.41      1.69 o 
  -1  17   3        1.04        2.68      2.57 o 
   0  17   3        0.60        2.13      2.76 o 
   1  17   3       34.51       34.99      5.33 o 
   2  17   3        1.11        2.32      1.94 o 
   3  17   3        0.02        0.37      1.81 o 
   4  17   3       34.24       37.92      9.02 o 
  -2  18   3        4.20        1.39      2.21 o 
  -1  18   3        2.96        1.70      2.31 o 
   0  18   3        0.05        0.94      1.88 o 
   1  18   3        7.63        3.26      2.66 o 
   2  18   3        0.71        0.98      2.83 o 
  -8   0   4      171.57      199.30     21.93 o 
  -6   0   4     1058.71     1083.66     27.22 o 
  -4   0   4       24.51       23.06      2.01 o 
  -2   0   4    83139.23    95100.06   1505.95 o 
   0   0   4     8564.26     8214.76     67.37 o 
   2   0   4    40746.09    41328.31    491.60 o 
   4   0   4      141.19      146.95      2.79 o 
   6   0   4      513.70      493.83     19.55 o 
   8   0   4        0.36       -1.48      4.45 o 
  -9   1   4        0.01       -1.79      5.24 o 
  -8   1   4      377.65      374.66     17.50 o 
  -7   1   4        0.01        1.17      4.43 o 
  -6   1   4      207.50      176.33      7.72 o 
  -5   1   4        0.90        1.90      1.31 o 
  -4   1   4     6867.95     6677.40     46.30 o 
  -3   1   4    12690.81    12713.70     91.08 o 
  -2   1   4        5.22       13.99      0.83 o 
  -1   1   4     7815.63     7323.57     44.17 o 
   0   1   4     2608.60     2162.46     12.87 o 
   1   1   4     3182.50     3042.68     19.23 o 
   2   1   4     8734.86     8510.35     51.93 o 
   3   1   4      996.77      903.23      6.06 o 
   4   1   4      750.61      774.31      5.30 o 
   5   1   4       27.96       36.50      2.92 o 
   6   1   4        0.09        1.05      2.14 o 
   7   1   4        0.67        2.48      3.11 o 
   8   1   4        0.00        2.40      3.98 o 
   9   1   4        6.49        1.44      4.62 o 
  -9   2   4        1.71        5.50      4.15 o 
  -8   2   4       46.75       43.98      6.46 o 
  -7   2   4       50.02       49.02      6.56 o 
  -6   2   4      336.67      342.39      7.94 o 
  -5   2   4        9.05        8.44      2.02 o 
  -4   2   4       55.27       66.11      1.43 o 
  -3   2   4      831.49      803.20      5.35 o 
  -2   2   4       29.04       24.68      1.46 o 
  -1   2   4     7941.82     7498.83     49.36 o 
   0   2   4     6845.28     6034.80     37.52 o 
   1   2   4      420.27      387.74      4.49 o 
   2   2   4      889.83      868.81      6.26 o 
   3   2   4       51.66       37.76      1.28 o 
   4   2   4     1334.75     1289.34      8.96 o 
   5   2   4      235.57      264.60      4.65 o 
   6   2   4      422.27      394.53     10.42 o 
   7   2   4       13.27       12.94      6.11 o 
   8   2   4       93.33       95.07     14.42 o 
   9   2   4      109.24       78.26      7.31 o 
  -9   3   4      113.22      145.03     10.22 o 
  -8   3   4       65.89       75.10      8.96 o 
  -7   3   4       14.20       14.89      6.03 o 
  -6   3   4       91.51       88.77      5.99 o 
  -5   3   4        6.81        5.56      2.04 o 
  -4   3   4      874.33      918.39      6.77 o 
  -3   3   4      390.96      326.89      3.56 o 
  -2   3   4     5295.94     5145.26     33.65 o 
  -1   3   4     2014.41     2081.76     12.85 o 
   0   3   4    23662.34    24112.66    169.03 o 
   1   3   4     1826.85     1585.38     10.70 o 
   2   3   4      786.74      778.96      5.37 o 
   3   3   4     1325.66     1459.22      9.55 o 
   4   3   4      927.56      882.07      7.36 o 
   5   3   4       77.87       81.87      3.68 o 
   6   3   4       14.82       11.55      2.94 o 
   7   3   4       17.79       18.58      8.05 o 
   8   3   4       73.57       85.16      8.99 o 
   9   3   4       26.27       14.83      6.42 o 
  -9   4   4       29.16       14.52      8.16 o 
  -8   4   4       80.23       87.04     10.05 o 
  -7   4   4      108.80      132.92      9.40 o 
  -6   4   4        0.91        1.66      3.28 o 
  -5   4   4      364.49      384.40      6.84 o 
  -4   4   4      559.53      602.76      5.30 o 
  -3   4   4      101.53      117.33      2.45 o 
  -2   4   4      234.36      251.88      3.71 o 
  -1   4   4      187.51      167.44      2.61 o 
   0   4   4      440.68      409.62      4.16 o 
   1   4   4     2677.97     2555.98     16.27 o 
   2   4   4      587.93      592.42      5.16 o 
   3   4   4        9.75       18.21      1.13 o 
   4   4   4     4376.46     4494.94     35.27 o 
   5   4   4       34.41       36.54      2.64 o 
   6   4   4      616.57      622.62     20.66 o 
   7   4   4       40.78       33.40      5.93 o 
   8   4   4       10.83       17.83      6.55 o 
   9   4   4       72.99       61.11      7.29 o 
  -9   5   4       37.62       33.83     12.02 o 
  -8   5   4       21.09       22.70      4.76 o 
  -7   5   4       41.14       34.11      5.77 o 
  -6   5   4      233.59      252.61      8.98 o 
  -5   5   4      246.69      255.41      5.95 o 
  -4   5   4      696.48      672.88      6.06 o 
  -3   5   4      222.61      203.80      3.03 o 
  -2   5   4      161.05      153.91      3.14 o 
  -1   5   4      388.11      453.30      4.13 o 
   0   5   4      482.43      568.12      4.60 o 
   1   5   4     2792.86     2825.06     18.52 o 
   2   5   4       84.75       83.86      2.12 o 
   3   5   4        8.57       23.02      1.23 o 
   4   5   4        5.60        4.15      1.35 o 
   5   5   4      114.66      112.47      4.23 o 
   6   5   4       17.40       25.69      3.47 o 
   7   5   4       98.50      101.06     14.27 o 
   8   5   4       15.79       11.16      7.76 o 
   9   5   4        4.14        3.62      4.10 o 
  -9   6   4      137.70      132.52     12.59 o 
  -8   6   4      128.74      121.27      8.07 o 
  -7   6   4      242.46      244.59     19.45 o 
  -6   6   4        5.02        8.82      4.01 o 
  -5   6   4       20.54       31.22      4.67 o 
  -4   6   4      581.18      599.04      6.05 o 
  -3   6   4       36.36       29.25      1.86 o 
  -2   6   4     3947.47     4053.13     27.17 o 
  -1   6   4     1023.98     1011.73      7.68 o 
   0   6   4     1244.78     1146.25      8.11 o 
   1   6   4      162.61      149.85      2.86 o 
   2   6   4     1117.04     1166.61      8.74 o 
   3   6   4      449.81      386.19      4.63 o 
   4   6   4      500.04      509.48      6.30 o 
   5   6   4        1.12        2.50      2.37 o 
   6   6   4      188.08      190.36      8.52 o 
   7   6   4      149.38      125.06      8.76 o 
   8   6   4        0.15       -0.49     10.71 o 
   9   6   4       23.95       12.40     11.04 o 
  -9   7   4       34.09       29.23     11.23 o 
  -8   7   4      320.72      307.52     12.08 o 
  -7   7   4      153.74      154.27      8.05 o 
  -6   7   4      227.47      246.35      9.76 o 
  -5   7   4      449.01      444.22     12.29 o 
  -4   7   4     1124.05     1088.51     11.90 o 
  -3   7   4      753.20      720.43      6.03 o 
  -2   7   4      437.44      468.55      4.76 o 
  -1   7   4     2302.21     2391.50     16.12 o 
   0   7   4       24.64       15.19      1.44 o 
   1   7   4      807.92      908.57      7.33 o 
   2   7   4      602.51      569.84      5.50 o 
   3   7   4      886.66      915.64      8.90 o 
   4   7   4       89.40      106.89      4.31 o 
   5   7   4      154.79      144.38      6.59 o 
   6   7   4       21.82       21.99      4.54 o 
   7   7   4       69.08       61.21      4.85 o 
   8   7   4        0.40        2.63      4.95 o 
   9   7   4        3.36        4.83      4.52 o 
  -9   8   4       62.15       52.05      8.78 o 
  -8   8   4        2.22        4.89      3.51 o 
  -7   8   4       49.52       44.94      6.60 o 
  -6   8   4        4.30        5.41      3.67 o 
  -5   8   4       11.46       17.74      4.30 o 
  -4   8   4       67.74       73.66      3.09 o 
  -3   8   4      885.26      968.98      8.46 o 
  -2   8   4     1456.16     1570.83     13.71 o 
  -1   8   4      120.10      133.13      2.36 o 
   0   8   4      418.81      377.71      4.05 o 
   1   8   4      214.37      235.92      3.31 o 
   2   8   4       12.16       11.76      1.59 o 
   3   8   4        1.90        6.03      1.45 o 
   4   8   4     1060.61     1077.51     17.27 o 
   5   8   4       80.46       81.33      6.05 o 
   6   8   4       51.09       44.01      4.85 o 
   7   8   4       94.50       87.37      7.74 o 
   8   8   4        0.14        2.33      3.83 o 
  -8   9   4       14.55       10.90      3.94 o 
  -7   9   4       23.33       23.64      4.65 o 
  -6   9   4       16.55       13.70      4.52 o 
  -5   9   4       13.72       13.40      3.78 o 
  -4   9   4       15.26       17.91      3.07 o 
  -3   9   4      188.51      202.29      4.14 o 
  -2   9   4      100.95      114.51      2.94 o 
  -1   9   4       16.19       26.14      2.04 o 
   0   9   4        0.53        5.04      1.22 o 
   1   9   4      180.81      203.46      3.12 o 
   2   9   4     1238.30     1299.25     15.58 o 
   3   9   4       19.96       13.15      1.88 o 
   4   9   4       11.81       12.75      3.38 o 
   5   9   4       69.00       70.67      5.31 o 
   6   9   4       12.08       12.95      3.77 o 
   7   9   4       28.37       21.65      4.12 o 
   8   9   4       37.28       17.96      8.01 o 
  -8  10   4        1.79        0.88      2.38 o 
  -7  10   4       75.72       80.46      6.49 o 
  -6  10   4        0.06       -0.45      2.69 o 
  -5  10   4      301.07      293.89     13.82 o 
  -4  10   4        2.00        3.79      2.36 o 
  -3  10   4      136.34      150.66      5.86 o 
  -2  10   4       52.53       65.06      3.90 o 
  -1  10   4        0.54        2.53      1.58 o 
   0  10   4      576.12      581.98     12.54 o 
   1  10   4       67.84       75.63      2.28 o 
   2  10   4       13.26       14.04      2.22 o 
   3  10   4      325.98      293.57      9.52 o 
   4  10   4      807.67      831.64     21.75 o 
   5  10   4      346.90      386.88     15.40 o 
   6  10   4       46.52       53.78      4.83 o 
   7  10   4        8.26        4.52      3.12 o 
   8  10   4        1.74        3.79      3.92 o 
  -8  11   4       14.07        9.81      4.03 o 
  -7  11   4      220.50      251.46     12.60 o 
  -6  11   4      272.05      269.30     14.82 o 
  -5  11   4       26.17       17.24      4.14 o 
  -4  11   4       10.26        9.28      3.10 o 
  -3  11   4       83.22       82.73      5.19 o 
  -2  11   4        2.96        0.95      1.91 o 
  -1  11   4      204.27      193.44      5.57 o 
   0  11   4      313.51      289.01      6.21 o 
   1  11   4      725.33      720.42     14.17 o 
   2  11   4      356.43      345.14     10.78 o 
   3  11   4      123.03      117.73      5.40 o 
   4  11   4        0.65        4.45      2.86 o 
   5  11   4      744.62      775.03     36.13 o 
   6  11   4        8.35        8.02      3.08 o 
   7  11   4       68.42       51.59      5.10 o 
  -7  12   4      174.88      168.33      9.44 o 
  -6  12   4       80.32       82.45      7.68 o 
  -5  12   4      283.80      261.11     15.38 o 
  -4  12   4       15.97       15.59      3.27 o 
  -3  12   4       79.22       92.14      4.65 o 
  -2  12   4        3.26        3.32      2.19 o 
  -1  12   4      303.10      325.98      7.59 o 
   0  12   4      466.22      502.01     11.21 o 
   1  12   4       67.00       84.06      4.35 o 
   2  12   4      962.65      992.45     38.34 o 
   3  12   4       12.48       10.40      3.34 o 
   4  12   4       11.47        7.59      3.38 o 
   5  12   4       25.17       32.03      3.95 o 
   6  12   4       30.04       26.86      3.83 o 
   7  12   4       38.43       35.29      9.55 o 
  -7  13   4       21.21        7.78      4.81 o 
  -6  13   4        7.19        5.88      4.33 o 
  -5  13   4        4.69        7.68      4.07 o 
  -4  13   4       10.51        6.05      3.11 o 
  -3  13   4      244.57      244.60      7.74 o 
  -2  13   4      223.01      232.58      8.01 o 
  -1  13   4        0.79        2.24      2.64 o 
   0  13   4      539.20      546.85     16.55 o 
   1  13   4        5.23        4.59      2.41 o 
   2  13   4       28.39       27.28      3.83 o 
   3  13   4      274.25      280.22     15.34 o 
   4  13   4      309.28      383.40     20.37 o 
   5  13   4       14.63        8.73      3.44 o 
   6  13   4       73.47       76.48      9.68 o 
  -6  14   4        1.53        1.20      2.80 o 
  -5  14   4        4.03        3.10      3.29 o 
  -4  14   4      330.52      327.93     13.49 o 
  -3  14   4       39.50       45.28      4.25 o 
  -2  14   4        6.62        9.74      2.95 o 
  -1  14   4      251.47      261.82     11.01 o 
   0  14   4      220.29      193.14      7.06 o 
   1  14   4        1.22        3.00      2.87 o 
   2  14   4        6.19        5.56      2.68 o 
   3  14   4       16.68       19.59      3.92 o 
   4  14   4      102.10      105.69     12.14 o 
   5  14   4      128.19      153.65     10.16 o 
   6  14   4       58.47       37.39      6.87 o 
  -5  15   4       12.96        3.84      2.18 o 
  -4  15   4       12.59       10.86      2.59 o 
  -3  15   4       18.93       16.13      2.97 o 
  -2  15   4        0.11        1.81      2.01 o 
  -1  15   4       28.35       25.41      4.15 o 
   0  15   4        3.83        4.29      2.74 o 
   1  15   4       19.11       21.84      3.59 o 
   2  15   4        3.80        7.47      2.83 o 
   3  15   4       34.30       26.56      4.17 o 
   4  15   4       11.56        8.00      2.80 o 
   5  15   4        1.17        1.72      1.86 o 
  -5  16   4        4.07        3.75      3.06 o 
  -4  16   4        0.01        1.65      1.93 o 
  -3  16   4        9.27        7.30      2.25 o 
  -2  16   4        4.73        4.41      2.36 o 
  -1  16   4        7.63       10.26      3.27 o 
   0  16   4        0.55        1.05      2.21 o 
   1  16   4       22.59       22.26      3.55 o 
   2  16   4       45.40       43.27      4.09 o 
   3  16   4        0.12       -0.12      1.70 o 
   4  16   4        5.55        2.30      2.28 o 
  -4  17   4        4.35        5.34      3.45 o 
  -3  17   4       23.08       11.11      2.31 o 
  -2  17   4        1.40       -0.12      1.09 o 
  -1  17   4       21.88       14.25      3.56 o 
   0  17   4        5.28        2.49      2.65 o 
   1  17   4       13.45       12.39      3.22 o 
   2  17   4       14.53        8.19      2.62 o 
   3  17   4        2.86        0.23      2.08 o 
  -2  18   4        3.83        3.19      2.34 o 
  -1  18   4        1.42        0.83      2.19 o 
   0  18   4       23.45       17.84      6.56 o 
   1  18   4        6.09        0.96      2.27 o 
   2  18   4        0.34        0.30      2.92 o 
  -9   0   5      124.03      101.12     12.73 o 
  -7   0   5       78.95       70.46      8.66 o 
  -5   0   5    11464.26    11842.28    186.85 o 
  -3   0   5      975.98      945.83     10.15 o 
  -1   0   5    35621.54    36550.31    437.67 o 
   1   0   5    10254.52     9482.97     88.49 o 
   3   0   5     2275.20     2298.03     19.98 o 
   5   0   5      448.79      427.71      9.62 o 
   7   0   5      350.96      365.59     31.85 o 
  -9   1   5        1.86        2.72      5.32 o 
  -8   1   5        1.48        4.35      4.61 o 
  -7   1   5       53.63       50.10      5.65 o 
  -6   1   5        8.34       12.06      3.94 o 
  -5   1   5        0.71        8.67      2.19 o 
  -4   1   5      323.49      260.98      3.14 o 
  -3   1   5       81.08       78.07      1.79 o 
  -2   1   5        9.86        4.61      1.27 o 
  -1   1   5     5605.01     4987.95     31.60 o 
   0   1   5     2583.19     2160.81     14.11 o 
   1   1   5      207.09      167.95      2.84 o 
   2   1   5     1324.63     1436.50      9.21 o 
   3   1   5      479.06      436.34      3.72 o 
   4   1   5     4366.62     4171.10     27.95 o 
   5   1   5       14.05       16.75      2.38 o 
   6   1   5      370.34      344.64     13.23 o 
   7   1   5      253.77      234.07     15.30 o 
   8   1   5        8.96        6.73      3.96 o 
   9   1   5        0.29       -0.81      5.22 o 
  -9   2   5        0.32       -0.28      4.42 o 
  -8   2   5       37.74       45.41      5.94 o 
  -7   2   5        2.48        2.97      4.29 o 
  -6   2   5       81.05       71.16      4.39 o 
  -5   2   5       58.40       50.60      2.87 o 
  -4   2   5        4.43       13.95      3.01 o 
  -3   2   5      278.18      202.71      1.84 o 
  -2   2   5      257.15      256.28      3.19 o 
  -1   2   5     2581.23     2430.69     14.54 o 
   0   2   5      819.42      804.56      6.83 o 
   1   2   5      889.82      865.30      6.45 o 
   2   2   5      105.32      140.34      2.27 o 
   3   2   5       25.34       26.33      1.24 o 
   4   2   5      764.97      786.92      5.71 o 
   5   2   5      827.36      800.82     17.38 o 
   6   2   5      126.16      133.72      5.50 o 
   7   2   5       27.49       22.60      3.85 o 
   8   2   5        0.70       -2.48      6.54 o 
   9   2   5       15.83       11.62      4.32 o 
  -9   3   5       10.00       10.26      6.50 o 
  -8   3   5       32.23       23.37      6.72 o 
  -7   3   5       17.88       20.64      5.20 o 
  -6   3   5       50.86       47.37      4.97 o 
  -5   3   5       95.53      110.68      3.55 o 
  -4   3   5       53.67       54.88      2.48 o 
  -3   3   5     1148.41     1119.97      8.30 o 
  -2   3   5      788.50      726.00      5.62 o 
  -1   3   5    21044.12    21024.20    155.05 o 
   0   3   5    17191.60    16793.20    115.18 o 
   1   3   5     1463.46     1411.24      9.68 o 
   2   3   5       32.95       22.61      1.20 o 
   3   3   5     1436.54     1407.75      9.55 o 
   4   3   5      385.69      360.08      4.09 o 
   5   3   5      529.10      525.47     10.05 o 
   6   3   5       20.44       18.19      3.25 o 
   7   3   5       41.42       40.43      5.12 o 
   8   3   5       79.16       76.98     23.99 o 
   9   3   5        0.11        0.35      3.37 o 
  -9   4   5        0.07        0.81      3.98 o 
  -8   4   5        3.94        7.02      5.37 o 
  -7   4   5      794.59      799.85     19.28 o 
  -6   4   5       16.58       22.58      3.37 o 
  -5   4   5        1.15        2.04      2.00 o 
  -4   4   5      665.31      648.24      6.34 o 
  -3   4   5       43.21       63.10      1.83 o 
  -2   4   5     1093.26     1041.59      7.76 o 
  -1   4   5     5342.95     5392.70     33.15 o 
   0   4   5      829.65      893.67      5.96 o 
   1   4   5     2083.80     1955.30     12.37 o 
   2   4   5      486.75      536.57      4.39 o 
   3   4   5        5.38        7.59      1.04 o 
   4   4   5      263.84      272.58      4.22 o 
   5   4   5      387.71      385.52      6.99 o 
   6   4   5      205.00      218.40      9.81 o 
   7   4   5      418.97      431.97     19.21 o 
   8   4   5       94.60       95.67     11.52 o 
   9   4   5        0.02        5.09      5.34 o 
  -9   5   5       23.81       12.56      7.51 o 
  -8   5   5       16.12       30.57      5.70 o 
  -7   5   5        4.25        4.05      3.52 o 
  -6   5   5       58.36       58.24      4.82 o 
  -5   5   5      691.09      658.84      9.51 o 
  -4   5   5        8.61       14.18      1.93 o 
  -3   5   5       66.77       69.22      2.20 o 
  -2   5   5      192.89      159.31      2.87 o 
  -1   5   5     1899.39     1916.59     12.17 o 
   0   5   5      150.22      164.44      2.47 o 
   1   5   5     1280.26     1284.87      9.32 o 
   2   5   5      995.90      984.06      7.71 o 
   3   5   5      321.80      333.98      3.64 o 
   4   5   5     1221.57     1305.36     12.33 o 
   5   5   5       31.94       35.77      3.75 o 
   6   5   5      133.23      125.99      7.02 o 
   7   5   5        0.94        3.72      3.01 o 
   8   5   5        2.42        1.95      5.66 o 
   9   5   5       12.82        9.63      8.80 o 
  -9   6   5      147.15      159.43     15.05 o 
  -8   6   5        4.56        4.26      4.15 o 
  -7   6   5      356.56      365.16     10.89 o 
  -6   6   5      488.33      500.10     11.90 o 
  -5   6   5      181.59      171.07      6.81 o 
  -4   6   5       63.31       70.67      2.65 o 
  -3   6   5        1.82       10.38      1.26 o 
  -2   6   5     1478.19     1600.51     11.37 o 
  -1   6   5      274.51      261.60      3.40 o 
   0   6   5        4.88        9.66      1.46 o 
   1   6   5        5.20       13.95      1.48 o 
   2   6   5       29.42       29.99      1.69 o 
   3   6   5       18.33       21.36      1.60 o 
   4   6   5      285.76      281.33      5.45 o 
   5   6   5      207.39      206.15      6.72 o 
   6   6   5       52.69       46.69      4.24 o 
   7   6   5       14.52       10.57      3.76 o 
   8   6   5       34.07       21.70      7.06 o 
   9   6   5       20.30       10.38      7.22 o 
  -9   7   5        8.00        6.74      5.65 o 
  -8   7   5       48.95       41.40      7.76 o 
  -7   7   5       19.43       16.40      4.16 o 
  -6   7   5       45.76       35.54      5.72 o 
  -5   7   5        1.16        2.60      3.49 o 
  -4   7   5        0.24        1.44      1.63 o 
  -3   7   5     1463.36     1534.66     11.61 o 
  -2   7   5      852.69      946.20      7.47 o 
  -1   7   5      102.14      162.83      2.58 o 
   0   7   5     2543.65     2616.89     17.07 o 
   1   7   5     1133.09     1111.34      8.25 o 
   2   7   5      102.78      122.16      2.38 o 
   3   7   5      510.24      509.69      6.91 o 
   4   7   5       85.40       79.04      4.72 o 
   5   7   5      236.86      233.04      8.17 o 
   6   7   5       19.83       17.04      4.05 o 
   7   7   5       21.91       19.01      3.49 o 
   8   7   5       57.07       60.44     16.54 o 
   9   7   5        1.57       -1.05      3.70 o 
  -9   8   5        3.09        3.10      5.39 o 
  -8   8   5        2.22        3.95      3.25 o 
  -7   8   5       21.41       24.94      5.41 o 
  -6   8   5        0.02        1.36      2.97 o 
  -5   8   5        6.87        7.41      3.42 o 
  -4   8   5      700.47      699.93      9.78 o 
  -3   8   5      822.53      840.53      8.40 o 
  -2   8   5      115.30      125.78      2.54 o 
  -1   8   5       13.28       14.24      1.45 o 
   0   8   5      123.80      157.39      2.62 o 
   1   8   5      519.66      512.93      5.04 o 
   2   8   5       25.96       46.44      1.74 o 
   3   8   5      291.94      316.72      6.81 o 
   4   8   5       13.21       14.19      2.95 o 
   5   8   5        0.05       -0.22      2.24 o 
   6   8   5       10.73       11.71      3.74 o 
   7   8   5       46.95       41.31      6.37 o 
   8   8   5       10.46        2.44      4.85 o 
  -8   9   5       21.32       22.98      4.53 o 
  -7   9   5       20.82       17.76      4.35 o 
  -6   9   5       49.02       50.25      5.88 o 
  -5   9   5       45.25       47.57      4.89 o 
  -4   9   5      400.34      394.17      8.08 o 
  -3   9   5       91.47       81.78      2.87 o 
  -2   9   5      604.39      590.82      6.46 o 
  -1   9   5      343.33      338.43      4.51 o 
   0   9   5     1081.74     1057.95     14.14 o 
   1   9   5     1260.30     1429.59     14.23 o 
   2   9   5       44.99       52.77      2.53 o 
   3   9   5      160.06      159.51      4.46 o 
   4   9   5      301.94      328.54      9.14 o 
   5   9   5      415.63      417.96     10.70 o 
   6   9   5       14.47       12.50      3.64 o 
   7   9   5        8.50        3.94      3.28 o 
   8   9   5        6.59        3.22      3.89 o 
  -8  10   5       28.78       19.12      3.81 o 
  -7  10   5      350.78      403.63     12.64 o 
  -6  10   5       48.47       43.32      6.89 o 
  -5  10   5      188.89      183.38      7.97 o 
  -4  10   5      468.22      474.04     12.98 o 
  -3  10   5        1.52        4.37      2.10 o 
  -2  10   5        0.06        3.58      1.92 o 
  -1  10   5      383.89      380.65      6.42 o 
   0  10   5        3.35       12.43      1.86 o 
   1  10   5      234.57      257.09      5.43 o 
   2  10   5       51.68       64.73      3.10 o 
   3  10   5        1.70        3.36      2.18 o 
   4  10   5       14.47        8.91      3.47 o 
   5  10   5        3.58        3.04      3.09 o 
   6  10   5       78.11       92.89      5.50 o 
   7  10   5       18.76       10.76      3.70 o 
   8  10   5       28.60       21.43     12.12 o 
  -8  11   5       27.87       13.66      5.98 o 
  -7  11   5       22.33       20.56      4.37 o 
  -6  11   5       33.94       34.98      5.12 o 
  -5  11   5        4.24        7.90      4.06 o 
  -4  11   5       12.46       16.49      3.20 o 
  -3  11   5      406.04      438.14      9.77 o 
  -2  11   5       44.62       46.11      3.33 o 
  -1  11   5        1.22        2.93      2.14 o 
   0  11   5       27.11       30.98      3.43 o 
   1  11   5        4.63        6.39      2.64 o 
   2  11   5       45.40       50.25      3.20 o 
   3  11   5      122.64      135.56      6.73 o 
   4  11   5      357.00      379.94     20.94 o 
   5  11   5       43.49       48.08      4.66 o 
   6  11   5       83.17       79.30      7.09 o 
   7  11   5        0.18        1.75      2.29 o 
  -7  12   5        8.37        4.51      2.75 o 
  -6  12   5       57.59       71.73      8.09 o 
  -5  12   5        0.10        0.64      2.99 o 
  -4  12   5        2.20        3.83      2.66 o 
  -3  12   5       11.04        4.34      2.84 o 
  -2  12   5        0.32        2.04      2.18 o 
  -1  12   5       74.54       76.44      3.87 o 
   0  12   5      778.62      787.65     21.13 o 
   1  12   5      156.85      178.29      5.94 o 
   2  12   5      764.31      775.36     26.12 o 
   3  12   5      509.63      497.56     27.10 o 
   4  12   5       12.72       21.05      3.99 o 
   5  12   5       45.34       40.61      4.58 o 
   6  12   5       13.69       10.02      3.18 o 
   7  12   5        3.66        2.35      2.17 o 
  -7  13   5       61.05       44.05     19.08 o 
  -6  13   5       37.51       31.91      6.00 o 
  -5  13   5       41.36       35.88      5.86 o 
  -4  13   5       57.38       49.29      4.30 o 
  -3  13   5       54.62       84.83      4.91 o 
  -2  13   5       10.32       12.77      2.86 o 
  -1  13   5      179.42      191.13      6.57 o 
   0  13   5      425.32      495.71     15.18 o 
   1  13   5      487.70      562.37     25.40 o 
   2  13   5      100.36      117.85      5.98 o 
   3  13   5       24.83       26.16      4.20 o 
   4  13   5        8.40       11.43      3.20 o 
   5  13   5        3.61        5.88      2.62 o 
   6  13   5        3.98        5.30      3.64 o 
  -6  14   5        0.95        1.01      2.52 o 
  -5  14   5        7.10        9.65      3.46 o 
  -4  14   5       14.76        9.95      3.49 o 
  -3  14   5        3.62        7.23      2.61 o 
  -2  14   5      177.89      182.02      6.86 o 
  -1  14   5        1.44        5.62      2.63 o 
   0  14   5      124.91      134.52      5.60 o 
   1  14   5       47.64       54.61      4.36 o 
   2  14   5        7.16       10.72      2.86 o 
   3  14   5       22.44       32.11      3.97 o 
   4  14   5       38.34       41.62      5.01 o 
   5  14   5       21.09       11.32      3.12 o 
   6  14   5       99.37      105.69     10.40 o 
  -5  15   5        1.57        1.70      2.34 o 
  -4  15   5        2.23        1.82      2.06 o 
  -3  15   5        0.08        1.85      2.76 o 
  -2  15   5       10.26       12.76      3.11 o 
  -1  15   5       79.85       95.20      5.05 o 
   0  15   5        7.62        6.03      2.57 o 
   1  15   5        5.64        4.69      2.62 o 
   2  15   5        1.32        3.89      3.38 o 
   3  15   5        1.59        6.88      3.44 o 
   4  15   5        1.11        0.21      1.89 o 
   5  15   5        3.04        0.85      2.07 o 
  -5  16   5       16.57       14.77      4.96 o 
  -4  16   5        0.25        1.30      1.62 o 
  -3  16   5        2.20        1.95      1.81 o 
  -2  16   5        1.81        2.60      2.26 o 
  -1  16   5        0.14        1.09      2.08 o 
   0  16   5        1.07        1.23      2.05 o 
   1  16   5       14.94       18.08      3.81 o 
   2  16   5        4.24        8.46      2.95 o 
   3  16   5        0.79        0.63      1.92 o 
   4  16   5       29.09       30.26      8.75 o 
  -3  17   5       12.89        8.64      1.99 o 
  -2  17   5        2.64        2.16      2.00 o 
  -1  17   5        4.91        4.82      2.22 o 
   0  17   5        3.13        1.58      2.05 o 
   1  17   5        7.67        4.13      2.83 o 
   2  17   5       26.90       11.93      4.45 o 
   3  17   5        5.12        2.01      2.96 o 
  -2  18   5        4.00        4.95      4.16 o 
  -1  18   5        0.06       -0.31      2.51 o 
   0  18   5       15.90        5.69      2.94 o 
   1  18   5       21.79       14.02      4.96 o 
   2  18   5       11.33        7.60      5.95 o 
  -8   0   6       36.64       33.94     10.51 o 
  -6   0   6      895.15      943.34     26.28 o 
  -4   0   6     7909.03     8275.48     96.62 o 
  -2   0   6     9910.65     9984.82    103.96 o 
   0   0   6      319.18      314.69      6.56 o 
   2   0   6        1.76       15.89      1.37 o 
   4   0   6     1499.87     1354.23     14.74 o 
   6   0   6      727.61      705.22     42.30 o 
   8   0   6      109.03       65.63     25.21 o 
  -9   1   6       86.43       84.49      7.58 o 
  -8   1   6       56.18       66.55      6.25 o 
  -7   1   6       29.79       25.90      4.57 o 
  -6   1   6       11.82       22.32      4.30 o 
  -5   1   6      517.64      516.07      8.30 o 
  -4   1   6     1005.10      917.66      8.14 o 
  -3   1   6     8529.42     8864.76     66.66 o 
  -2   1   6     8149.81     8193.75     58.34 o 
  -1   1   6       74.20      104.32      2.16 o 
   0   1   6     2279.58     2068.51     12.98 o 
   1   1   6     5537.93     5110.39     31.77 o 
   2   1   6      717.56      779.95      5.31 o 
   3   1   6     2223.04     1999.05     16.21 o 
   4   1   6     5202.12     5197.50     46.61 o 
   5   1   6      162.00      158.27      4.84 o 
   6   1   6      146.23      184.70     15.44 o 
   7   1   6        8.83       11.90      4.12 o 
   8   1   6      135.81      131.26     12.87 o 
   9   1   6        4.14        1.44      6.14 o 
  -9   2   6       19.87       12.74      4.79 o 
  -8   2   6       40.43       43.93      5.74 o 
  -7   2   6      211.67      209.95      9.55 o 
  -6   2   6        0.04        1.17      3.27 o 
  -5   2   6       17.09       12.12      2.14 o 
  -4   2   6      493.43      506.77      6.34 o 
  -3   2   6      221.27      208.56      3.28 o 
  -2   2   6     1345.80     1096.41      7.59 o 
  -1   2   6    10856.56    10309.27     65.54 o 
   0   2   6      395.89      391.93      4.18 o 
   1   2   6       92.12       98.28      2.08 o 
   2   2   6     1445.52     1363.00      9.13 o 
   3   2   6     2729.86     2784.78     18.10 o 
   4   2   6     1577.58     1493.08     11.41 o 
   5   2   6      783.87      743.24     11.57 o 
   6   2   6     1483.55     1432.04     28.61 o 
   7   2   6       88.70       96.58      5.47 o 
   8   2   6      109.88      130.95     30.64 o 
   9   2   6        0.18        2.83      4.55 o 
  -9   3   6        8.07        3.27      6.09 o 
  -8   3   6      232.27      221.99     17.18 o 
  -7   3   6      132.04      132.35      9.42 o 
  -6   3   6      102.47      101.76      6.05 o 
  -5   3   6       18.59       28.52      2.76 o 
  -4   3   6      230.09      234.28      4.33 o 
  -3   3   6      592.69      545.90      7.64 o 
  -2   3   6        4.39        5.70      1.10 o 
  -1   3   6     1238.58     1212.66      7.71 o 
   0   3   6     5128.15     4751.61     28.44 o 
   1   3   6        3.82       14.68      1.29 o 
   2   3   6       14.64       17.80      1.11 o 
   3   3   6      237.93      246.50      3.04 o 
   4   3   6      832.06      842.04      7.87 o 
   5   3   6      276.82      272.76     12.55 o 
   6   3   6      212.86      208.89      7.00 o 
   7   3   6        0.83        3.94      3.59 o 
   8   3   6        4.04        5.41      6.23 o 
   9   3   6        3.92        6.36      4.21 o 
  -9   4   6        0.03       -0.51      5.06 o 
  -8   4   6       96.10      112.75     11.99 o 
  -7   4   6        5.52       12.02      4.69 o 
  -6   4   6      187.71      188.15      6.39 o 
  -5   4   6       11.19       15.76      2.34 o 
  -4   4   6      130.33      146.91      3.01 o 
  -3   4   6      410.57      426.73      4.22 o 
  -2   4   6      669.32      637.45      4.89 o 
  -1   4   6      208.06      234.12      2.66 o 
   0   4   6     1931.63     1836.52     11.09 o 
   1   4   6     1874.73     1731.49     10.78 o 
   2   4   6     5141.76     5280.72     34.09 o 
   3   4   6      869.72      826.77      7.42 o 
   4   4   6      759.72      829.29      9.09 o 
   5   4   6      603.10      553.38     22.56 o 
   6   4   6       76.52       71.94      6.16 o 
   7   4   6        0.45        2.06      2.98 o 
   8   4   6        0.42        0.82      4.19 o 
   9   4   6       18.77       -2.16      8.96 o 
  -9   5   6       41.95       37.79     14.94 o 
  -8   5   6       15.66       10.05      5.43 o 
  -7   5   6      224.11      224.67      9.87 o 
  -6   5   6      116.15      108.74      6.68 o 
  -5   5   6      143.98      145.96      5.36 o 
  -4   5   6      526.96      503.33      5.54 o 
  -3   5   6      689.58      722.44      5.84 o 
  -2   5   6      344.57      283.69      3.35 o 
  -1   5   6     1116.95     1079.40      8.00 o 
   0   5   6     1558.07     1531.17      9.87 o 
   1   5   6     2358.51     2335.76     15.48 o 
   2   5   6     1325.19     1229.73      9.40 o 
   3   5   6      566.14      542.15      5.87 o 
   4   5   6       46.85       46.32      2.54 o 
   5   5   6      341.32      320.92     10.46 o 
   6   5   6      205.95      185.62     11.44 o 
   7   5   6       13.34       12.05      3.74 o 
   8   5   6       34.36       39.41     16.04 o 
   9   5   6        0.45        0.81      3.29 o 
  -9   6   6       42.12       32.03     12.30 o 
  -8   6   6      180.96      193.00      9.69 o 
  -7   6   6        9.37        7.07      3.53 o 
  -6   6   6       19.51       24.75      6.45 o 
  -5   6   6      165.69      163.43      5.43 o 
  -4   6   6      495.23      506.46      6.25 o 
  -3   6   6     1093.54      998.48      8.07 o 
  -2   6   6       43.24       37.64      1.63 o 
  -1   6   6      647.76      676.67      5.72 o 
   0   6   6      212.14      215.60      2.96 o 
   1   6   6       22.04       26.93      1.60 o 
   2   6   6      780.37      731.23      6.34 o 
   3   6   6     1285.88     1363.38     14.23 o 
   4   6   6        8.34        5.69      2.04 o 
   5   6   6       62.69       53.85      4.36 o 
   6   6   6        0.64        2.18      3.26 o 
   7   6   6       48.75       46.56      5.21 o 
   8   6   6       64.39       85.16     10.78 o 
   9   6   6       79.77       90.20     21.59 o 
  -9   7   6       75.49       91.58     12.84 o 
  -8   7   6       48.82       37.54      5.39 o 
  -7   7   6      744.29      745.63     15.99 o 
  -6   7   6      400.08      383.65     27.27 o 
  -5   7   6      327.59      296.75      8.73 o 
  -4   7   6        9.18        9.42      2.19 o 
  -3   7   6     3536.15     3609.57     26.41 o 
  -2   7   6     1370.08     1531.76     10.98 o 
  -1   7   6     4663.14     5043.92     34.09 o 
   0   7   6     1990.77     2085.18     13.95 o 
   1   7   6        9.29       20.12      1.85 o 
   2   7   6     2690.08     2809.81     22.21 o 
   3   7   6      508.52      527.88      6.55 o 
   4   7   6       52.32       58.63      4.36 o 
   5   7   6       51.09       52.94      4.84 o 
   6   7   6       71.36       62.28      5.22 o 
   7   7   6        7.31        5.62      3.08 o 
   8   7   6        4.08        2.34      3.33 o 
  -8   8   6        7.88        6.87      3.53 o 
  -7   8   6      164.81      164.26      8.83 o 
  -6   8   6      363.08      377.88     13.31 o 
  -5   8   6      615.79      621.51     14.79 o 
  -4   8   6      102.57       89.46      4.14 o 
  -3   8   6        8.97        8.75      1.57 o 
  -2   8   6      508.25      500.91      4.98 o 
  -1   8   6      445.29      444.89      4.70 o 
   0   8   6     3990.64     4075.73     44.40 o 
   1   8   6       19.48       28.46      1.87 o 
   2   8   6      264.29      233.07      3.90 o 
   3   8   6      214.33      213.79      5.16 o 
   4   8   6       93.05      105.33      5.15 o 
   5   8   6      120.52      112.62      6.14 o 
   6   8   6        8.83       12.90      3.94 o 
   7   8   6        0.73       -1.65      2.41 o 
   8   8   6       29.09       13.17      7.11 o 
  -8   9   6       28.88       21.04      4.61 o 
  -7   9   6        8.16       10.81      3.86 o 
  -6   9   6       79.01       84.02      7.37 o 
  -5   9   6       37.55       27.98      5.21 o 
  -4   9   6       20.75       23.92      2.88 o 
  -3   9   6      316.72      331.96      6.19 o 
  -2   9   6      104.25      116.00      3.45 o 
  -1   9   6      996.34     1062.38     13.93 o 
   0   9   6       18.72       20.87      1.69 o 
   1   9   6      267.59      251.54      4.28 o 
   2   9   6      377.79      349.29      6.48 o 
   3   9   6       54.73       59.94      3.41 o 
   4   9   6       11.96        9.85      2.97 o 
   5   9   6       97.56      102.59      5.28 o 
   6   9   6      139.46      128.23      9.83 o 
   7   9   6        0.09        2.25      2.49 o 
   8   9   6        0.00        2.50      4.23 o 
  -8  10   6        0.14        0.66      2.30 o 
  -7  10   6        7.35        9.12      4.66 o 
  -6  10   6      109.26      130.94      7.40 o 
  -5  10   6       80.19       78.92      7.81 o 
  -4  10   6      249.74      226.22      7.30 o 
  -3  10   6       70.87       62.60      3.59 o 
  -2  10   6        1.64        3.95      1.97 o 
  -1  10   6       39.09       40.81      2.84 o 
   0  10   6        1.18        6.33      1.61 o 
   1  10   6        2.31        6.08      1.43 o 
   2  10   6      180.76      189.92      5.79 o 
   3  10   6      546.99      545.57     18.14 o 
   4  10   6      397.13      401.14     15.55 o 
   5  10   6      450.87      488.29     24.98 o 
   6  10   6       33.40       30.21      5.40 o 
   7  10   6       11.28       10.51      3.36 o 
   8  10   6       10.91        8.28      6.47 o 
  -8  11   6       50.65       52.66     12.04 o 
  -7  11   6       59.47       53.04      5.52 o 
  -6  11   6        0.29        1.66      3.56 o 
  -5  11   6        0.49       -0.31      2.36 o 
  -4  11   6       10.99        6.40      3.16 o 
  -3  11   6       68.74       77.10      4.92 o 
  -2  11   6       81.06       91.85      4.58 o 
  -1  11   6      181.38      184.72      5.22 o 
   0  11   6       23.05       40.33      3.78 o 
   1  11   6      416.36      391.55     14.31 o 
   2  11   6      342.13      332.84      9.86 o 
   3  11   6      732.97      689.07     27.67 o 
   4  11   6      123.66      146.33      7.25 o 
   5  11   6      331.28      364.75     25.63 o 
   6  11   6       23.72       19.14      4.06 o 
   7  11   6       16.84       12.88      3.61 o 
  -7  12   6       45.71       56.07      8.92 o 
  -6  12   6        3.45        4.76      4.93 o 
  -5  12   6        7.85        6.52      4.05 o 
  -4  12   6       13.66       17.13      4.79 o 
  -3  12   6      185.27      188.00      5.96 o 
  -2  12   6        0.53        1.05      2.14 o 
  -1  12   6        1.82        4.90      2.68 o 
   0  12   6      203.77      218.01      6.42 o 
   1  12   6      699.38      684.06     27.51 o 
   2  12   6      360.71      326.07     11.86 o 
   3  12   6       16.54       11.69      3.04 o 
   4  12   6      143.97      173.30     12.70 o 
   5  12   6        6.22       10.88      3.34 o 
   6  12   6        3.00        4.05      3.00 o 
   7  12   6        4.62       -0.12      2.83 o 
  -7  13   6       97.19      118.09      9.91 o 
  -6  13   6       24.72       21.72      5.12 o 
  -5  13   6       13.23       12.66      4.08 o 
  -4  13   6      107.05       97.18      6.78 o 
  -3  13   6      143.85      135.26      5.51 o 
  -2  13   6      182.45      173.25      5.85 o 
  -1  13   6      130.25      131.35      5.48 o 
   0  13   6       76.08       89.04      5.41 o 
   1  13   6      507.52      533.97     19.33 o 
   2  13   6      332.11      352.14     17.92 o 
   3  13   6      105.53       97.12      5.25 o 
   4  13   6       13.90        8.44      3.30 o 
   5  13   6        1.52        2.20      2.26 o 
   6  13   6        7.28        3.31      2.17 o 
  -6  14   6       14.26        9.98      3.59 o 
  -5  14   6        9.97        5.67      3.86 o 
  -4  14   6        0.04        1.26      2.91 o 
  -3  14   6        0.07        1.48      2.38 o 
  -2  14   6      242.90      217.45      8.46 o 
  -1  14   6        9.86       14.63      2.77 o 
   0  14   6      131.43      149.96      7.64 o 
   1  14   6       31.19       43.81      4.65 o 
   2  14   6       13.76       14.53      3.19 o 
   3  14   6      120.16      137.57      8.67 o 
   4  14   6      180.48      211.90     10.33 o 
   5  14   6       40.44       33.45      4.09 o 
   6  14   6       40.19       47.38      5.72 o 
  -5  15   6        6.47        3.48      2.73 o 
  -4  15   6        4.77        3.06      2.37 o 
  -3  15   6        9.93        7.97      2.82 o 
  -2  15   6       28.40       28.38      3.58 o 
  -1  15   6        0.57        1.13      2.20 o 
   0  15   6       35.89       42.23      4.34 o 
   1  15   6       26.88       18.58      3.86 o 
   2  15   6       20.18       21.88      4.10 o 
   3  15   6        0.15       -0.70      2.64 o 
   4  15   6       39.24       45.57      9.86 o 
   5  15   6      105.82      117.65      8.21 o 
  -4  16   6        0.98        1.30      1.85 o 
  -3  16   6       12.46       10.42      2.66 o 
  -2  16   6        1.03        1.92      2.11 o 
  -1  16   6        0.01        0.03      1.62 o 
   0  16   6       66.07       54.12      3.97 o 
   1  16   6        0.41       -2.50      3.32 o 
   2  16   6        1.46        0.71      1.81 o 
   3  16   6        3.59       -0.12      1.87 o 
   4  16   6        4.79        1.70      2.34 o 
  -3  17   6        0.65        1.49      1.58 o 
  -2  17   6        7.93        5.34      1.93 o 
  -1  17   6        1.92        1.06      1.81 o 
   0  17   6        1.74        2.69      2.32 o 
   1  17   6       59.08       83.16      8.37 o 
   2  17   6       18.30        8.52      3.10 o 
   3  17   6        3.31        2.26      2.59 o 
  -1  18   6        0.22        0.48      1.74 o 
   0  18   6        0.07        0.52      1.92 o 
   1  18   6        5.73        1.45      2.15 o 
  -9   0   7        4.37        7.63      6.62 o 
  -7   0   7      423.73      414.50     23.19 o 
  -5   0   7      157.50      133.54      5.62 o 
  -3   0   7     4457.50     4197.75     41.54 o 
  -1   0   7       24.91       12.34      1.77 o 
   1   0   7     3525.55     3627.43     33.85 o 
   3   0   7     1014.68      939.05     11.93 o 
   5   0   7     1558.68     1507.56     48.81 o 
   7   0   7       29.51       39.09     11.15 o 
   9   0   7       13.92        8.68      3.85 o 
  -9   1   7       31.73       34.35      6.45 o 
  -8   1   7        0.19        2.90      3.55 o 
  -7   1   7        5.52        8.19      3.87 o 
  -6   1   7      732.09      720.33     15.28 o 
  -5   1   7       98.01       99.64      4.19 o 
  -4   1   7     1251.58     1279.70     12.80 o 
  -3   1   7      486.71      452.54      4.37 o 
  -2   1   7     3953.31     4245.23     28.85 o 
  -1   1   7     3074.23     2748.87     16.66 o 
   0   1   7     3072.13     2662.04     15.45 o 
   1   1   7       93.57       76.43      2.15 o 
   2   1   7      916.79      729.58      5.00 o 
   3   1   7      813.25      800.88      8.74 o 
   4   1   7     3758.31     3723.86     41.72 o 
   5   1   7        3.81        5.78      1.85 o 
   6   1   7      778.73      728.05     39.74 o 
   7   1   7        1.61        8.11      6.13 o 
   8   1   7      179.46      137.19     21.77 o 
   9   1   7      102.44       90.91     14.34 o 
  -9   2   7        0.82        1.50      3.46 o 
  -8   2   7        1.61        1.08      3.00 o 
  -7   2   7      179.37      190.17     10.37 o 
  -6   2   7       65.50       57.63      5.66 o 
  -5   2   7     1006.75     1045.12     14.38 o 
  -4   2   7        6.67        5.76      1.90 o 
  -3   2   7      757.56      733.20      7.47 o 
  -2   2   7      396.55      358.27      3.44 o 
  -1   2   7      188.05      155.38      2.38 o 
   0   2   7     4456.51     4292.17     25.98 o 
   1   2   7       78.26       95.31      2.14 o 
   2   2   7     1733.56     1633.24     11.09 o 
   3   2   7     4997.02     4937.17     35.78 o 
   4   2   7       64.45       64.08      2.02 o 
   5   2   7      379.59      366.88     13.23 o 
   6   2   7        4.10       11.17      3.95 o 
   7   2   7       48.37       54.25      5.13 o 
   8   2   7      319.32      303.67     47.40 o 
   9   2   7       85.01       95.36     10.71 o 
  -9   3   7        3.59        2.30      3.14 o 
  -8   3   7        0.18        2.65      3.83 o 
  -7   3   7      374.33      364.98     14.58 o 
  -6   3   7       18.84       24.23      6.74 o 
  -5   3   7      113.95       99.57      3.83 o 
  -4   3   7        0.28        2.92      1.69 o 
  -3   3   7     1353.95     1334.08     11.08 o 
  -2   3   7      300.62      232.59      3.10 o 
  -1   3   7     1396.83     1271.32      8.05 o 
   0   3   7       32.98       39.69      1.74 o 
   1   3   7     1753.23     1693.00     10.67 o 
   2   3   7      509.10      525.69      4.92 o 
   3   3   7       36.71       39.78      1.75 o 
   4   3   7     1252.75     1245.36     20.40 o 
   5   3   7       77.62       75.91      5.74 o 
   6   3   7       85.65       95.45      5.30 o 
   7   3   7      197.27      207.66      9.36 o 
   8   3   7        1.72       -0.48      4.63 o 
   9   3   7       41.77       42.05      8.58 o 
  -9   4   7       30.80       11.93      7.52 o 
  -8   4   7        3.15        3.20      3.47 o 
  -7   4   7       33.04       33.32      6.15 o 
  -6   4   7      487.72      471.95      9.51 o 
  -5   4   7     1107.15     1066.52     14.40 o 
  -4   4   7      447.98      395.72      5.31 o 
  -3   4   7       22.59       20.32      1.49 o 
  -2   4   7       74.33       90.63      2.02 o 
  -1   4   7     8327.98     8403.29     52.19 o 
   0   4   7      248.92      203.01      2.62 o 
   1   4   7        1.61        5.01      1.06 o 
   2   4   7      138.25      159.39      2.38 o 
   3   4   7       22.66       30.48      1.95 o 
   4   4   7       48.18       48.80      2.38 o 
   5   4   7       84.79       77.44      4.60 o 
   6   4   7       24.37       23.02      4.74 o 
   7   4   7      289.29      240.66     22.28 o 
   8   4   7        6.83       -0.39      5.81 o 
   9   4   7      138.46      127.07     87.53 o 
  -9   5   7       34.61       33.84     12.39 o 
  -8   5   7        2.71        5.26      6.00 o 
  -7   5   7      339.15      342.77     13.48 o 
  -6   5   7      281.42      285.85      7.75 o 
  -5   5   7      828.21      776.91     12.91 o 
  -4   5   7       21.16       22.64      2.04 o 
  -3   5   7       81.42       67.44      1.95 o 
  -2   5   7       79.30      100.35      2.36 o 
  -1   5   7      258.21      313.86      3.31 o 
   0   5   7     8655.47     9126.99     58.44 o 
   1   5   7       52.62       41.01      1.45 o 
   2   5   7      424.24      416.71      4.10 o 
   3   5   7       20.25       15.88      1.38 o 
   4   5   7       15.62       17.90      2.25 o 
   5   5   7      380.25      379.43      9.09 o 
   6   5   7      570.56      549.65     20.51 o 
   7   5   7      118.53      117.85      7.54 o 
   8   5   7        3.65        0.62      2.55 o 
   9   5   7       20.72        8.00      6.95 o 
  -9   6   7       92.79      102.17      8.36 o 
  -8   6   7       26.00       30.35      6.69 o 
  -7   6   7      152.28      174.27      9.08 o 
  -6   6   7       43.73       48.00      5.68 o 
  -5   6   7       10.39       10.13      2.80 o 
  -4   6   7      555.24      564.04      7.61 o 
  -3   6   7      127.07      144.70      2.75 o 
  -2   6   7     1402.29     1439.35     10.60 o 
  -1   6   7      353.01      322.62      3.82 o 
   0   6   7      144.81      149.70      2.70 o 
   1   6   7        7.64       23.24      1.53 o 
   2   6   7      100.26      128.88      2.19 o 
   3   6   7       58.90       44.37      1.87 o 
   4   6   7       13.27        9.18      2.55 o 
   5   6   7      358.53      319.92     15.54 o 
   6   6   7       15.70        8.25      3.55 o 
   7   6   7      127.06      126.21      6.89 o 
   8   6   7       24.22       13.97      6.70 o 
   9   6   7        0.01        1.88      6.56 o 
  -9   7   7       12.25        7.93      5.24 o 
  -8   7   7       16.32       12.09      3.93 o 
  -7   7   7        1.40        4.91      3.82 o 
  -6   7   7      349.40      378.75     13.88 o 
  -5   7   7      722.86      700.48     15.37 o 
  -4   7   7        1.36        2.82      1.46 o 
  -3   7   7      477.48      484.78      5.29 o 
  -2   7   7     1226.28     1313.51      9.68 o 
  -1   7   7      283.26      275.54      3.49 o 
   0   7   7      232.12      244.61      3.26 o 
   1   7   7      501.03      523.35      5.14 o 
   2   7   7      340.49      378.56      4.68 o 
   3   7   7      368.24      415.08      6.69 o 
   4   7   7        0.04        3.90      2.55 o 
   5   7   7      116.25      116.18      6.24 o 
   6   7   7      123.22      134.46      7.10 o 
   7   7   7        1.16        1.80      2.72 o 
   8   7   7        3.27       -0.52      2.46 o 
  -8   8   7      149.19      149.37     12.72 o 
  -7   8   7      152.65      160.36      9.16 o 
  -6   8   7       80.32       77.42      8.10 o 
  -5   8   7      150.68      157.60      7.20 o 
  -4   8   7      302.32      314.69      6.56 o 
  -3   8   7       52.60       48.56      2.16 o 
  -2   8   7      855.15      878.07      7.88 o 
  -1   8   7        6.65        7.11      1.36 o 
   0   8   7        8.32       33.23      1.74 o 
   1   8   7      960.30      966.77      9.62 o 
   2   8   7      354.30      335.72      4.41 o 
   3   8   7        0.03        3.63      1.82 o 
   4   8   7      376.75      388.04      8.45 o 
   5   8   7       17.77       16.64      3.40 o 
   6   8   7       64.34       61.24      6.58 o 
   7   8   7        9.27        9.35      4.14 o 
   8   8   7        6.99        2.88      2.68 o 
  -8   9   7        1.26        2.19      3.20 o 
  -7   9   7      319.93      335.19     11.62 o 
  -6   9   7       68.40       74.06      6.83 o 
  -5   9   7       53.06       44.17      5.41 o 
  -4   9   7        0.66        3.39      2.71 o 
  -3   9   7        4.77        5.87      2.32 o 
  -2   9   7      127.23      130.89      3.76 o 
  -1   9   7      102.27      125.77      3.08 o 
   0   9   7      248.68      247.23      3.72 o 
   1   9   7      586.13      594.30     11.35 o 
   2   9   7      153.90      150.21      3.97 o 
   3   9   7      360.21      354.74     11.02 o 
   4   9   7      163.99      176.58      5.94 o 
   5   9   7        0.00        0.74      2.12 o 
   6   9   7       16.04       14.06      4.46 o 
   7   9   7        2.60        0.77      2.10 o 
   8   9   7       10.65        2.85      4.19 o 
  -8  10   7        1.16        2.45      2.79 o 
  -7  10   7        0.91        1.21      3.03 o 
  -6  10   7       18.51       24.59      5.10 o 
  -5  10   7        8.30        4.56      3.84 o 
  -4  10   7       46.32       39.70      4.68 o 
  -3  10   7       39.61       40.12      3.73 o 
  -2  10   7       24.90       36.04      2.88 o 
  -1  10   7      116.18      115.40      4.05 o 
   0  10   7      301.18      288.59      7.22 o 
   1  10   7        3.61        3.29      1.66 o 
   2  10   7       53.25       47.00      3.46 o 
   3  10   7       34.38       29.43      3.16 o 
   4  10   7      120.94      115.07      5.99 o 
   5  10   7        9.82       10.70      3.40 o 
   6  10   7       27.32       23.89      4.22 o 
   7  10   7        3.07        1.40      2.72 o 
  -7  11   7        0.21        2.99      3.10 o 
  -6  11   7        2.68        1.84      3.36 o 
  -5  11   7       31.88       31.55      5.39 o 
  -4  11   7       27.12       28.44      4.65 o 
  -3  11   7       98.40      101.58      4.77 o 
  -2  11   7       17.64       15.31      2.70 o 
  -1  11   7        7.90        7.22      2.80 o 
   0  11   7       48.42       58.13      4.42 o 
   1  11   7        4.45       14.18      2.84 o 
   2  11   7       54.36       48.88      3.77 o 
   3  11   7      492.98      499.93     21.88 o 
   4  11   7      168.12      191.80     10.67 o 
   5  11   7       31.32       32.37      4.28 o 
   6  11   7       15.51       10.57      3.71 o 
   7  11   7        0.02        2.12      2.63 o 
  -7  12   7       13.84       11.90      3.71 o 
  -6  12   7        0.45        2.66      4.41 o 
  -5  12   7        4.52        6.23      3.79 o 
  -4  12   7       19.56       21.22      4.06 o 
  -3  12   7        5.97        7.80      2.87 o 
  -2  12   7       52.05       53.37      3.84 o 
  -1  12   7       42.37       48.36      4.16 o 
   0  12   7       62.53       64.49      4.38 o 
   1  12   7      941.94      968.85     40.81 o 
   2  12   7       34.26       31.94      3.78 o 
   3  12   7      148.95      149.93      8.85 o 
   4  12   7       76.02       58.07      5.95 o 
   5  12   7       55.81       48.82      4.69 o 
   6  12   7       11.27        2.68      2.28 o 
   7  12   7        0.03       -0.10      3.15 o 
  -6  13   7       29.34       29.07      5.40 o 
  -5  13   7       99.17      108.47      8.70 o 
  -4  13   7       17.38       18.93      3.58 o 
  -3  13   7       95.79       99.84      6.87 o 
  -2  13   7        0.13       -0.06      1.78 o 
  -1  13   7        1.69        1.11      2.07 o 
   0  13   7        8.09        5.04      2.62 o 
   1  13   7      693.38      759.01     30.26 o 
   2  13   7        3.75       13.35      3.16 o 
   3  13   7      181.35      183.51     13.10 o 
   4  13   7        5.41        6.23      2.81 o 
   5  13   7        0.06       -1.72      2.44 o 
   6  13   7       35.72       29.01      3.53 o 
  -6  14   7        0.00       -0.83      2.94 o 
  -5  14   7        0.64        1.35      2.77 o 
  -4  14   7       48.40       47.68      4.62 o 
  -3  14   7        4.53        7.46      2.81 o 
  -2  14   7       37.50       28.25      3.42 o 
  -1  14   7       23.91       28.28      3.49 o 
   0  14   7        0.31        2.03      2.83 o 
   1  14   7      267.08      310.58     13.25 o 
   2  14   7       27.67       26.69      4.09 o 
   3  14   7        5.20        4.69      2.89 o 
   4  14   7       16.49       17.72      3.97 o 
   5  14   7        1.02        1.00      1.74 o 
   6  14   7        0.19        2.21      2.92 o 
  -5  15   7        2.74        2.12      2.61 o 
  -4  15   7        0.32        0.06      1.66 o 
  -3  15   7        6.72        2.38      2.69 o 
  -2  15   7        0.20        0.25      1.72 o 
  -1  15   7        6.24        8.63      2.67 o 
   0  15   7       17.48       17.38      3.65 o 
   1  15   7        2.82        0.18      1.91 o 
   2  15   7       28.63       26.60      3.67 o 
   3  15   7        0.60        1.06      2.48 o 
   4  15   7       39.24       35.36      6.94 o 
   5  15   7       18.64       13.64      3.06 o 
  -4  16   7       29.62       20.24      2.93 o 
  -3  16   7        0.98        0.70      1.97 o 
  -2  16   7        3.09        3.09      2.08 o 
  -1  16   7        0.92        1.96      2.00 o 
   0  16   7       10.49        9.57      3.03 o 
   1  16   7       47.68       47.80      5.14 o 
   2  16   7        1.07        2.18      2.30 o 
   3  16   7       12.84        9.40      3.31 o 
   4  16   7        0.21       -0.18      2.12 o 
  -3  17   7       19.21       12.79      3.08 o 
  -2  17   7        3.26        2.02      1.53 o 
  -1  17   7        0.19        0.12      1.43 o 
   0  17   7        0.97        0.87      2.11 o 
   1  17   7        2.51        1.79      2.12 o 
   2  17   7        5.33        1.55      2.31 o 
   3  17   7        2.35       -0.12      2.20 o 
  -1  18   7        0.92       -1.10      2.66 o 
   0  18   7        0.00        0.15      1.62 o 
   1  18   7       10.29        3.88      3.01 o 
  -8   0   8        1.97        6.85      6.92 o 
  -6   0   8     1753.71     1719.35     42.38 o 
  -4   0   8     3527.51     3392.58     46.06 o 
  -2   0   8       37.38       46.79      2.47 o 
   0   0   8       30.32       27.88      2.32 o 
   2   0   8       65.08      100.73      3.03 o 
   4   0   8       61.88       62.98      3.76 o 
   6   0   8      872.37      869.84     47.93 o 
   8   0   8       74.56       97.22     12.13 o 
  -9   1   8       50.21       67.44      7.84 o 
  -8   1   8        7.58        6.87      3.76 o 
  -7   1   8      154.79      144.12      7.95 o 
  -6   1   8       90.65       96.97      8.93 o 
  -5   1   8     3601.31     3762.51     48.30 o 
  -4   1   8     7468.85     7710.72     68.67 o 
  -3   1   8       16.55       22.20      1.14 o 
  -2   1   8      152.61      118.22      2.52 o 
  -1   1   8        3.89        9.92      1.21 o 
   0   1   8     5026.05     4968.05     28.81 o 
   1   1   8      820.37      777.85      5.85 o 
   2   1   8     4629.48     4702.20     28.73 o 
   3   1   8      177.76      176.28      3.45 o 
   4   1   8      178.74      156.74      3.27 o 
   5   1   8       15.18       14.29      3.03 o 
   6   1   8     1020.06      987.84     47.88 o 
   7   1   8       60.20       57.40      6.93 o 
   8   1   8       82.52       86.85     11.22 o 
   9   1   8       10.66        7.56      5.19 o 
  -9   2   8       28.19       22.08      5.68 o 
  -8   2   8        0.45        0.93      3.62 o 
  -7   2   8      148.16      144.22      9.08 o 
  -6   2   8        9.87       17.48      4.47 o 
  -5   2   8     1066.12      972.02     12.77 o 
  -4   2   8      872.27      808.59      8.61 o 
  -3   2   8      287.40      318.50      4.41 o 
  -2   2   8     7563.49     7402.06     51.92 o 
  -1   2   8      133.88      134.90      2.25 o 
   0   2   8       16.17       22.75      1.39 o 
   1   2   8     2375.31     2208.90     13.56 o 
   2   2   8     1243.22     1248.62      9.48 o 
   3   2   8     2294.13     2301.30     20.10 o 
   4   2   8      246.82      231.73      4.05 o 
   5   2   8      214.11      242.08      7.50 o 
   6   2   8      370.08      356.51     12.73 o 
   7   2   8       86.22       81.31      7.17 o 
   8   2   8      233.34      224.23     13.84 o 
   9   2   8       63.13       73.35     14.91 o 
  -9   3   8        2.36       -2.52      3.35 o 
  -8   3   8        9.35        9.27      5.62 o 
  -7   3   8        1.71        2.80      4.14 o 
  -6   3   8      807.80      787.20     20.24 o 
  -5   3   8        9.21        8.26      1.90 o 
  -4   3   8       39.15       43.20      2.33 o 
  -3   3   8        3.50        8.32      1.34 o 
  -2   3   8     1691.55     1620.91     10.65 o 
  -1   3   8       66.46       84.48      1.95 o 
   0   3   8     1453.30     1327.16      8.36 o 
   1   3   8     2386.45     2371.87     14.97 o 
   2   3   8     7469.27     7760.78     53.97 o 
   3   3   8      313.86      337.67      7.85 o 
   4   3   8      167.58      153.09      3.68 o 
   5   3   8        3.04        6.34      3.21 o 
   6   3   8      549.63      571.06     15.59 o 
   7   3   8      394.66      388.98     16.73 o 
   8   3   8        0.20        0.49      2.52 o 
   9   3   8       24.07       17.43      7.38 o 
  -9   4   8       94.92      110.69      8.40 o 
  -8   4   8       14.54       12.52      4.68 o 
  -7   4   8        0.17        0.04      3.64 o 
  -6   4   8      222.77      222.28      8.30 o 
  -5   4   8      402.62      362.08      6.57 o 
  -4   4   8      216.94      191.30      4.14 o 
  -3   4   8      435.21      446.06      4.71 o 
  -2   4   8     1057.76     1109.51      7.72 o 
  -1   4   8      764.20      630.74      4.88 o 
   0   4   8        8.11       20.28      1.41 o 
   1   4   8       88.59       88.54      1.84 o 
   2   4   8      758.89      814.52      6.98 o 
   3   4   8      518.60      534.64      6.23 o 
   4   4   8       27.05       26.07      2.16 o 
   5   4   8      242.60      228.58      8.21 o 
   6   4   8       34.72       40.95      5.22 o 
   7   4   8       13.74       16.75      3.59 o 
   8   4   8       67.91       59.33     13.40 o 
   9   4   8       14.69       16.72      7.54 o 
  -9   5   8        9.22        2.84      3.59 o 
  -8   5   8      217.25      221.12     15.33 o 
  -7   5   8      183.75      178.50      9.72 o 
  -6   5   8      297.12      294.74      8.41 o 
  -5   5   8      155.28      158.54      5.07 o 
  -4   5   8      401.29      385.19      5.46 o 
  -3   5   8        0.17        3.20      1.22 o 
  -2   5   8     2962.91     3017.47     20.10 o 
  -1   5   8     3040.96     3174.23     19.40 o 
   0   5   8      155.99      184.16      2.72 o 
   1   5   8     2069.66     2052.01     16.50 o 
   2   5   8      418.73      461.94      4.58 o 
   3   5   8       30.03       25.30      1.71 o 
   4   5   8      295.17      259.15      6.77 o 
   5   5   8      162.72      145.72      6.71 o 
   6   5   8       91.97      111.29      6.58 o 
   7   5   8        1.89        5.27      3.65 o 
   8   5   8       29.87       21.38      4.73 o 
   9   5   8        8.30        8.46      6.51 o 
  -9   6   8        8.83        4.78      3.45 o 
  -8   6   8        9.61       12.92      5.70 o 
  -7   6   8      241.53      255.72      9.88 o 
  -6   6   8        4.16        0.57      2.63 o 
  -5   6   8       59.78       55.10      4.31 o 
  -4   6   8        1.80        2.57      1.66 o 
  -3   6   8      528.82      501.38      6.13 o 
  -2   6   8      834.20      837.74      6.86 o 
  -1   6   8      364.78      299.67      3.41 o 
   0   6   8      443.56      508.89      4.61 o 
   1   6   8     1515.90     1536.60     11.64 o 
   2   6   8      183.43      194.13      3.19 o 
   3   6   8       55.90       64.18      2.07 o 
   4   6   8       94.72       91.88      4.33 o 
   5   6   8        0.34        6.62      3.13 o 
   6   6   8      249.34      240.58     11.74 o 
   7   6   8       37.20       41.45      4.92 o 
   8   6   8        0.06        1.56      2.29 o 
  -9   7   8      162.40      159.97     10.15 o 
  -8   7   8       62.63       53.24     11.88 o 
  -7   7   8      177.69      190.33      9.85 o 
  -6   7   8      838.56      879.39     20.58 o 
  -5   7   8      114.85      134.35      5.99 o 
  -4   7   8       68.71       69.00      4.29 o 
  -3   7   8      345.51      340.60      4.99 o 
  -2   7   8      307.30      331.96      4.02 o 
  -1   7   8      925.80      971.75      7.63 o 
   0   7   8     1855.91     1878.08     14.07 o 
   1   7   8     1564.95     1677.60     18.09 o 
   2   7   8     1392.28     1456.57     13.06 o 
   3   7   8      272.63      260.01      7.94 o 
   4   7   8       52.23       45.86      4.45 o 
   5   7   8        3.52        5.53      3.12 o 
   6   7   8       66.29       73.94      6.24 o 
   7   7   8        0.73       -0.47      2.63 o 
   8   7   8        2.07        1.69      2.81 o 
  -8   8   8      107.57      130.06      9.58 o 
  -7   8   8       16.04       23.29      5.27 o 
  -6   8   8       75.30       99.53      7.35 o 
  -5   8   8      103.11      120.29      5.63 o 
  -4   8   8      373.94      349.32      7.22 o 
  -3   8   8      318.52      298.94      5.40 o 
  -2   8   8      673.43      654.17      6.38 o 
  -1   8   8      896.60      905.47      9.87 o 
   0   8   8     1404.04     1510.92     11.81 o 
   1   8   8        5.38        6.45      1.36 o 
   2   8   8     1398.43     1419.78     17.06 o 
   3   8   8      141.89      143.52      5.90 o 
   4   8   8      235.13      259.68      8.23 o 
   5   8   8      355.16      366.28     12.56 o 
   6   8   8       93.46       97.55      6.46 o 
   7   8   8       50.97       54.21      5.40 o 
   8   8   8        9.44        4.20      3.03 o 
  -8   9   8       17.05        9.63      3.59 o 
  -7   9   8       60.19       66.89      7.05 o 
  -6   9   8       12.60       11.09      4.61 o 
  -5   9   8      366.26      382.34     10.59 o 
  -4   9   8       31.83       31.56      3.68 o 
  -3   9   8       30.88       40.33      3.30 o 
  -2   9   8        6.69        9.41      1.99 o 
  -1   9   8        0.13        3.43      1.59 o 
   0   9   8       31.08       36.98      2.27 o 
   1   9   8      969.98      969.47     12.17 o 
   2   9   8      484.73      465.57     10.19 o 
   3   9   8        0.42        3.24      2.21 o 
   4   9   8        0.28        3.32      2.98 o 
   5   9   8      268.44      273.90     21.99 o 
   6   9   8      218.08      238.64     15.72 o 
   7   9   8        4.97        3.41      2.55 o 
   8   9   8        2.59        2.67      5.03 o 
  -8  10   8        3.67        4.88      3.73 o 
  -7  10   8        0.04        2.10      2.94 o 
  -6  10   8        1.80        1.72      3.35 o 
  -5  10   8       32.53       36.13      5.50 o 
  -4  10   8        9.64        8.87      3.43 o 
  -3  10   8       96.77       97.51      5.67 o 
  -2  10   8       19.27       15.91      2.65 o 
  -1  10   8        1.69        2.15      1.58 o 
   0  10   8        4.37       11.22      2.08 o 
   1  10   8      545.04      525.55     11.17 o 
   2  10   8      657.49      615.17     20.51 o 
   3  10   8      209.52      212.59      8.04 o 
   4  10   8       70.49       80.85      8.81 o 
   5  10   8       10.35        9.57      3.05 o 
   6  10   8       14.73       20.53      4.20 o 
   7  10   8       12.64        7.55      3.19 o 
  -7  11   8        3.57        1.79      2.48 o 
  -6  11   8       32.50       37.59      7.46 o 
  -5  11   8       30.98       33.15      6.03 o 
  -4  11   8        6.54        7.09      3.53 o 
  -3  11   8      115.33      114.21      5.05 o 
  -2  11   8       18.63       28.82      3.03 o 
  -1  11   8      142.28      150.96      5.20 o 
   0  11   8      575.42      611.52     18.18 o 
   1  11   8     1987.00     1992.92     62.44 o 
   2  11   8        0.49        0.81      2.07 o 
   3  11   8       22.06       22.86      3.42 o 
   4  11   8       34.62       33.73      4.80 o 
   5  11   8        9.16       15.42      4.24 o 
   6  11   8       17.16       17.99      4.14 o 
   7  11   8       10.06        7.17      2.63 o 
  -7  12   8       33.20       30.34      5.59 o 
  -6  12   8       35.75       35.27      6.29 o 
  -5  12   8       13.35       14.69      5.11 o 
  -4  12   8       25.75       21.83      3.89 o 
  -3  12   8       18.12       20.55      3.73 o 
  -2  12   8        3.23        6.61      2.67 o 
  -1  12   8      500.66      528.95     14.79 o 
   0  12   8        2.96        7.25      2.84 o 
   1  12   8       13.18        4.87      3.21 o 
   2  12   8       82.43       93.21      5.08 o 
   3  12   8        4.55        5.29      2.33 o 
   4  12   8        2.58        5.97      3.23 o 
   5  12   8      142.55      133.13     13.77 o 
   6  12   8        4.92        3.21      2.81 o 
  -6  13   8       37.34       33.21      6.96 o 
  -5  13   8        7.53        9.99      3.83 o 
  -4  13   8       11.67       16.71      3.86 o 
  -3  13   8        0.76        3.99      2.57 o 
  -2  13   8       43.44       56.23      3.77 o 
  -1  13   8        0.00        1.55      2.32 o 
   0  13   8       12.95       16.11      3.47 o 
   1  13   8       15.77       21.52      4.05 o 
   2  13   8       90.13      102.21      6.61 o 
   3  13   8        0.01        2.82      2.31 o 
   4  13   8        4.96        6.23      2.73 o 
   5  13   8        5.32        4.89      2.55 o 
   6  13   8        0.01        0.12      1.74 o 
  -6  14   8       10.25        6.70      3.64 o 
  -5  14   8       34.97       27.66      5.07 o 
  -4  14   8       43.76       36.29      4.32 o 
  -3  14   8      220.85      221.66     13.31 o 
  -2  14   8       17.49       16.14      2.79 o 
  -1  14   8       47.71       57.25      4.45 o 
   0  14   8       91.92       89.38      5.19 o 
   1  14   8       77.42       82.90      4.86 o 
   2  14   8       70.69       74.14      5.30 o 
   3  14   8       22.77       22.30      3.96 o 
   4  14   8       14.14       11.27      3.02 o 
   5  14   8       36.53       37.39      4.61 o 
  -5  15   8        1.11        0.33      2.01 o 
  -4  15   8        2.76        2.32      2.22 o 
  -3  15   8        8.54        9.11      3.07 o 
  -2  15   8       98.56       96.36      5.58 o 
  -1  15   8       57.75       55.96      3.51 o 
   0  15   8       11.03       17.02      3.20 o 
   1  15   8      124.22      127.80      6.91 o 
   2  15   8        0.92        0.96      2.33 o 
   3  15   8        8.64        9.80      3.39 o 
   4  15   8        7.47        6.74      3.21 o 
   5  15   8        2.14        1.61      3.13 o 
  -4  16   8        3.82        4.09      2.20 o 
  -3  16   8       13.39        8.60      2.84 o 
  -2  16   8        1.10       -0.21      1.20 o 
  -1  16   8       48.74       55.76      3.84 o 
   0  16   8        9.64        8.16      3.49 o 
   1  16   8       18.91       13.75      3.06 o 
   2  16   8        0.76        0.97      1.82 o 
   3  16   8        2.91        1.18      1.86 o 
   4  16   8        4.63        4.58      2.47 o 
  -3  17   8        4.52        1.23      2.00 o 
  -2  17   8       23.15       25.54      4.74 o 
  -1  17   8        0.37        1.28      1.73 o 
   0  17   8       21.07        9.11      3.43 o 
   1  17   8        7.06        2.98      2.25 o 
   2  17   8       13.36        5.66      3.38 o 
  -9   0   9       17.09       26.72     11.85 o 
  -7   0   9      747.31      753.00     31.11 o 
  -5   0   9        0.13        4.37      5.70 o 
  -3   0   9    27002.51    28984.69    368.44 o 
  -1   0   9     2942.71     2647.00     22.20 o 
   1   0   9      545.86      424.83      5.70 o 
   3   0   9      546.11      612.15      9.99 o 
   5   0   9      550.92      509.05     23.17 o 
   7   0   9      107.04      127.37     22.99 o 
   9   0   9        7.08        3.72      5.78 o 
  -9   1   9        6.82       10.54      6.45 o 
  -8   1   9        0.48        0.94      2.92 o 
  -7   1   9      299.13      313.69     10.71 o 
  -6   1   9      612.79      570.86     14.89 o 
  -5   1   9     1024.98      987.11     15.27 o 
  -4   1   9     1500.16     1630.43     15.21 o 
  -3   1   9     1528.47     1519.98     11.19 o 
  -2   1   9     3838.22     3670.21     23.62 o 
  -1   1   9     2579.82     2461.46     14.88 o 
   0   1   9     1474.77     1459.55      8.94 o 
   1   1   9        3.40        6.96      1.10 o 
   2   1   9      180.19      229.99      2.72 o 
   3   1   9      473.22      521.22      7.01 o 
   4   1   9      126.43      123.48      3.21 o 
   5   1   9      115.00      100.50      4.91 o 
   6   1   9      696.62      709.92     58.39 o 
   7   1   9      152.18      180.18     30.67 o 
   8   1   9       69.81       99.50      7.61 o 
   9   1   9        7.24        5.67      4.77 o 
  -9   2   9       11.76       10.51      4.70 o 
  -8   2   9        0.01        0.17      2.80 o 
  -7   2   9        0.09        2.57      3.66 o 
  -6   2   9       23.30       34.43      5.97 o 
  -5   2   9      556.10      518.70      9.35 o 
  -4   2   9      922.25      825.13      9.15 o 
  -3   2   9        2.21        1.98      1.01 o 
  -2   2   9      393.48      413.76      3.77 o 
  -1   2   9       37.76       44.37      1.60 o 
   0   2   9      217.68      241.05      2.84 o 
   1   2   9     1207.55     1179.72      8.22 o 
   2   2   9      481.68      456.87      4.77 o 
   3   2   9      674.07      720.89      8.08 o 
   4   2   9      148.00      164.72      3.72 o 
   5   2   9      576.78      562.29     13.83 o 
   6   2   9     1423.28     1558.03     44.00 o 
   7   2   9      163.13      181.56     11.12 o 
   8   2   9       53.03       51.99      5.08 o 
   9   2   9        3.62        2.21      4.70 o 
  -9   3   9        0.00        3.67      3.39 o 
  -8   3   9       98.75      106.76     11.61 o 
  -7   3   9      248.33      257.56     10.18 o 
  -6   3   9      436.79      435.09     12.14 o 
  -5   3   9       90.68      101.46      4.26 o 
  -4   3   9      323.63      308.50      5.47 o 
  -3   3   9      404.60      383.43      4.87 o 
  -2   3   9     1678.08     1590.23     10.70 o 
  -1   3   9     1437.94     1477.73      9.74 o 
   0   3   9     1415.33     1283.11      8.12 o 
   1   3   9      294.28      337.98      3.43 o 
   2   3   9     1457.77     1472.51     10.90 o 
   3   3   9       21.73       20.39      1.94 o 
   4   3   9       72.14       69.46      3.28 o 
   5   3   9      151.15      156.48      6.75 o 
   6   3   9       11.13       15.61      4.20 o 
   7   3   9       35.74       29.02      4.92 o 
   8   3   9        2.41        3.49      2.95 o 
   9   3   9       74.23       99.45     17.53 o 
  -9   4   9       19.38        6.68      5.00 o 
  -8   4   9       10.62        7.42      4.69 o 
  -7   4   9       34.59       37.66      5.31 o 
  -6   4   9       60.28       67.61      7.74 o 
  -5   4   9      805.75      770.88     11.90 o 
  -4   4   9       11.99       15.02      2.41 o 
  -3   4   9      224.83      221.77      4.01 o 
  -2   4   9        2.41        2.28      0.87 o 
  -1   4   9      214.48      189.41      2.66 o 
   0   4   9      118.93       92.00      2.13 o 
   1   4   9      705.72      704.23      5.99 o 
   2   4   9      533.57      545.48      6.78 o 
   3   4   9      106.96      140.27      3.04 o 
   4   4   9      351.60      330.53     10.66 o 
   5   4   9       62.56       63.18      5.94 o 
   6   4   9      699.12      745.89     24.33 o 
   7   4   9        7.78        6.19      3.13 o 
   8   4   9      104.81      104.22     10.61 o 
   9   4   9        3.80        0.97      4.56 o 
  -9   5   9        6.71        3.64      3.36 o 
  -8   5   9       60.63       50.13     12.45 o 
  -7   5   9       48.93       61.25      7.10 o 
  -6   5   9      417.76      418.57     10.55 o 
  -5   5   9      227.14      221.13      5.44 o 
  -4   5   9      200.01      200.40      5.08 o 
  -3   5   9      427.06      408.75      4.59 o 
  -2   5   9      160.98      129.04      2.17 o 
  -1   5   9      315.82      332.71      3.49 o 
   0   5   9      599.60      639.35      5.13 o 
   1   5   9      162.57      177.29      3.20 o 
   2   5   9        9.34        9.10      1.40 o 
   3   5   9      715.29      748.38      8.17 o 
   4   5   9      108.00       97.23      4.74 o 
   5   5   9      332.45      316.57     10.05 o 
   6   5   9        9.17       10.19      3.99 o 
   7   5   9      131.02      113.17     10.94 o 
   8   5   9      112.11      125.82     13.48 o 
  -9   6   9      130.68      173.00      8.58 o 
  -8   6   9       62.55       67.48      7.40 o 
  -7   6   9      371.00      370.56     13.79 o 
  -6   6   9       12.03       18.52      4.37 o 
  -5   6   9      157.23      147.24      5.15 o 
  -4   6   9        9.67       11.61      2.01 o 
  -3   6   9      835.56      872.79      8.65 o 
  -2   6   9        0.63        7.59      1.25 o 
  -1   6   9        0.88        3.63      1.04 o 
   0   6   9      710.60      769.66      6.06 o 
   1   6   9       61.64       74.98      2.24 o 
   2   6   9      322.08      329.44      3.93 o 
   3   6   9      252.44      271.66      4.98 o 
   4   6   9      200.75      210.69      6.42 o 
   5   6   9      203.69      202.58      7.70 o 
   6   6   9      229.02      243.97     12.65 o 
   7   6   9       23.63       23.39      4.14 o 
   8   6   9        9.93        7.02      2.84 o 
  -8   7   9      173.71      200.46     11.52 o 
  -7   7   9      237.43      237.97     10.14 o 
  -6   7   9      410.88      424.99     13.40 o 
  -5   7   9     1236.47     1261.18     18.00 o 
  -4   7   9      135.10      150.02      4.52 o 
  -3   7   9      792.84      764.86      8.66 o 
  -2   7   9      314.38      290.96      3.51 o 
  -1   7   9      197.36      234.27      3.14 o 
   0   7   9      270.17      320.47      3.90 o 
   1   7   9      125.55      127.05      2.78 o 
   2   7   9      590.92      614.42      9.60 o 
   3   7   9        2.60        1.21      1.51 o 
   4   7   9      240.91      250.23      7.70 o 
   5   7   9        0.80        2.65      2.54 o 
   6   7   9        6.08        4.29      3.29 o 
   7   7   9       11.37       10.80      4.35 o 
   8   7   9        0.58        0.49      2.41 o 
  -8   8   9       72.81       71.21      7.56 o 
  -7   8   9       22.18       20.88      4.71 o 
  -6   8   9      148.75      148.24      8.65 o 
  -5   8   9       67.07       64.67      4.48 o 
  -4   8   9      449.29      433.22      8.85 o 
  -3   8   9      222.76      237.16      5.52 o 
  -2   8   9       46.69       59.11      2.36 o 
  -1   8   9     1327.08     1256.66     11.49 o 
   0   8   9       14.37       20.48      1.73 o 
   1   8   9       80.75       88.62      2.75 o 
   2   8   9      303.72      304.37      5.87 o 
   3   8   9       22.80       26.19      2.69 o 
   4   8   9       16.96       20.47      3.46 o 
   5   8   9      100.64       98.75      8.28 o 
   6   8   9       11.95        9.96      4.13 o 
   7   8   9       17.84       15.01      3.75 o 
   8   8   9        0.01        1.09      2.85 o 
  -8   9   9        7.25        6.98      5.27 o 
  -7   9   9        0.14       -0.96      3.18 o 
  -6   9   9        0.26        0.86      2.78 o 
  -5   9   9       37.20       39.87      5.24 o 
  -4   9   9       39.97       45.97      4.35 o 
  -3   9   9        7.86       13.51      3.49 o 
  -2   9   9      116.08      122.21      4.20 o 
  -1   9   9      146.89      141.90      3.42 o 
   0   9   9       20.95       25.40      2.42 o 
   1   9   9      138.92      155.24      4.56 o 
   2   9   9        0.82        1.48      2.00 o 
   3   9   9        1.44        5.40      2.57 o 
   4   9   9        2.46        1.63      2.33 o 
   5   9   9       11.68       10.87      3.51 o 
   6   9   9       16.64       17.68      4.17 o 
   7   9   9       49.61       56.49      5.25 o 
  -8  10   9        3.79        3.02      4.68 o 
  -7  10   9       67.12       65.16      5.68 o 
  -6  10   9        6.40        9.61      4.05 o 
  -5  10   9        1.02       -0.28      3.53 o 
  -4  10   9       10.70        7.69      3.15 o 
  -3  10   9        2.57        3.80      3.12 o 
  -2  10   9      120.62      123.97      5.00 o 
  -1  10   9        2.23        5.16      2.17 o 
   0  10   9       34.06       45.80      3.16 o 
   1  10   9       83.23       85.94      3.91 o 
   2  10   9      104.63      102.58      4.51 o 
   3  10   9      389.52      383.19     12.50 o 
   4  10   9      404.88      422.75     25.62 o 
   5  10   9       13.31       11.24      4.00 o 
   6  10   9      167.36      200.13     18.62 o 
   7  10   9        5.32        2.68      2.07 o 
  -7  11   9       35.69       33.98      3.87 o 
  -6  11   9        0.87        0.46      3.28 o 
  -5  11   9       38.93       41.92      6.24 o 
  -4  11   9        0.78        0.74      2.17 o 
  -3  11   9        1.21        4.50      3.07 o 
  -2  11   9        6.11        5.41      2.07 o 
  -1  11   9        0.69        6.01      2.53 o 
   0  11   9       89.07       83.73      4.48 o 
   1  11   9      246.13      231.33      8.71 o 
   2  11   9      129.22      139.37      7.48 o 
   3  11   9      688.44      698.68     30.59 o 
   4  11   9      762.17      800.97     54.27 o 
   5  11   9       34.63       38.32      5.16 o 
   6  11   9        0.54        0.91      2.39 o 
   7  11   9        1.83        2.93      2.75 o 
  -7  12   9        4.54        3.91      2.96 o 
  -6  12   9        0.01        1.03      3.86 o 
  -5  12   9        1.89       -0.70      2.86 o 
  -4  12   9       42.22       42.61      4.87 o 
  -3  12   9        9.14       11.98      3.50 o 
  -2  12   9        3.61        7.73      2.55 o 
  -1  12   9      400.54      392.12     12.93 o 
   0  12   9       52.32       57.53      4.98 o 
   1  12   9      423.67      442.54     19.06 o 
   2  12   9      252.82      248.34     15.34 o 
   3  12   9        0.07        3.38      2.20 o 
   4  12   9      158.80      177.32     13.75 o 
   5  12   9        5.78        8.57      2.78 o 
   6  12   9       20.44       16.33      3.69 o 
  -6  13   9        6.49        8.45      4.00 o 
  -5  13   9        8.21        3.75      3.33 o 
  -4  13   9        0.07       -0.79      2.78 o 
  -3  13   9       41.78       46.53      4.46 o 
  -2  13   9       22.36       30.46      3.35 o 
  -1  13   9      126.10      145.36      5.56 o 
   0  13   9        6.82        4.98      2.95 o 
   1  13   9       60.31       68.98      5.31 o 
   2  13   9       10.27       14.44      2.77 o 
   3  13   9        2.15        3.07      2.32 o 
   4  13   9        2.20        4.12      2.53 o 
   5  13   9        9.61        8.00      2.53 o 
   6  13   9        5.10        5.82      2.62 o 
  -6  14   9        1.46        2.15      2.68 o 
  -5  14   9       16.03       13.23      4.60 o 
  -4  14   9        1.14        0.57      1.99 o 
  -3  14   9       67.24       74.14      5.66 o 
  -2  14   9       13.37       14.50      3.10 o 
  -1  14   9       20.84       23.48      3.43 o 
   0  14   9       41.56       46.55      4.21 o 
   1  14   9       54.32       55.64      4.66 o 
   2  14   9       30.29       29.05      3.72 o 
   3  14   9       47.35       40.34      4.40 o 
   4  14   9        4.38        4.90      2.69 o 
   5  14   9        0.58        1.67      2.01 o 
  -5  15   9        8.84        7.28      2.61 o 
  -4  15   9       31.58       30.26      3.57 o 
  -3  15   9        4.12        4.15      2.79 o 
  -2  15   9       64.37       64.44      4.54 o 
  -1  15   9        5.11        1.88      2.11 o 
   0  15   9        0.74       -1.73      2.62 o 
   1  15   9      175.77      198.06     13.28 o 
   2  15   9       36.56       35.84      4.02 o 
   3  15   9        0.73        1.91      2.42 o 
   4  15   9        0.00       -0.14      2.42 o 
  -4  16   9        7.33        7.32      4.26 o 
  -3  16   9        7.01        2.60      2.90 o 
  -2  16   9        0.45        0.85      1.26 o 
  -1  16   9       16.36       16.65      3.27 o 
   0  16   9        8.48        9.99      2.93 o 
   1  16   9       23.51       16.55      2.89 o 
   2  16   9        4.59        1.63      2.32 o 
   3  16   9        0.26       -0.14      1.27 o 
  -3  17   9        0.00        0.75      3.84 o 
  -2  17   9       26.11        5.94      4.73 o 
  -1  17   9        1.33        0.57      1.54 o 
   0  17   9        0.20        0.63      1.62 o 
   1  17   9        0.84        1.83      2.07 o 
   2  17   9        0.48       -0.20      1.85 o 
  -8   0  10        4.24        2.29      8.49 o 
  -6   0  10     3501.45     3488.93     94.44 o 
  -4   0  10     2348.16     2305.49     31.26 o 
  -2   0  10     3482.82     3331.25     31.51 o 
   0   0  10        2.74       16.40      2.08 o 
   2   0  10     1627.50     1614.80     26.64 o 
   4   0  10      122.38      116.43      4.48 o 
   6   0  10     1638.06     1878.59     76.62 o 
   8   0  10       55.63       71.96     19.11 o 
  -9   1  10        8.16        4.15      6.61 o 
  -8   1  10        1.68        2.85      3.49 o 
  -7   1  10       12.59       15.68      4.86 o 
  -6   1  10      449.79      484.33     14.38 o 
  -5   1  10     2642.11     2643.21     38.00 o 
  -4   1  10       62.24       47.35      3.30 o 
  -3   1  10      455.61      411.39      4.84 o 
  -2   1  10     7327.59     7548.75     51.78 o 
  -1   1  10      543.21      505.54      4.37 o 
   0   1  10       17.98       27.06      1.43 o 
   1   1  10      133.56      150.06      2.76 o 
   2   1  10     4207.06     4462.15     45.12 o 
   3   1  10      369.87      399.91      5.87 o 
   4   1  10      438.03      461.53      6.56 o 
   5   1  10       14.63       11.52      2.84 o 
   6   1  10     3402.49     3296.84    207.62 o 
   7   1  10       27.52       34.29      7.51 o 
   8   1  10       28.57       30.18      6.65 o 
   9   1  10        0.52        2.48      3.79 o 
  -9   2  10        0.00        5.45      5.19 o 
  -8   2  10       30.89       40.46      5.83 o 
  -7   2  10       32.74       37.65      5.80 o 
  -6   2  10      282.39      292.47     10.72 o 
  -5   2  10      174.72      146.04      5.23 o 
  -4   2  10      519.15      499.71      6.49 o 
  -3   2  10       85.63       96.63      2.40 o 
  -2   2  10       71.10       91.19      1.43 o 
  -1   2  10     1005.04      871.54      6.45 o 
   0   2  10     1880.12     1878.07     10.95 o 
   1   2  10      879.94      776.05      5.90 o 
   2   2  10      412.32      407.00      4.29 o 
   3   2  10      156.63      143.62      3.33 o 
   4   2  10        0.15        0.79      1.58 o 
   5   2  10        3.51       15.37      3.93 o 
   6   2  10     1092.13     1213.78     62.88 o 
   7   2  10       30.59       37.57      5.68 o 
   8   2  10      344.07      344.71     42.33 o 
   9   2  10       22.89       12.43      5.89 o 
  -9   3  10        1.70        1.74      2.71 o 
  -8   3  10       20.71       22.16      5.53 o 
  -7   3  10        7.77        9.29      4.89 o 
  -6   3  10     2878.39     2963.42     50.92 o 
  -5   3  10      215.58      197.93      5.70 o 
  -4   3  10       67.23       81.66      3.16 o 
  -3   3  10       21.25       17.11      1.80 o 
  -2   3  10        1.39        5.05      1.08 o 
  -1   3  10      288.19      305.12      3.27 o 
   0   3  10     1849.72     1746.77     10.78 o 
   1   3  10     1783.24     1945.34     12.38 o 
   2   3  10      103.14      106.76      2.37 o 
   3   3  10       32.23       33.51      2.11 o 
   4   3  10       30.80       27.05      2.26 o 
   5   3  10     1416.72     1477.41     25.68 o 
   6   3  10       34.43       41.04      4.98 o 
   7   3  10      304.21      288.30     24.10 o 
   8   3  10        2.04        3.12      3.08 o 
   9   3  10        7.80        0.13      3.38 o 
  -9   4  10        4.42        2.32      4.32 o 
  -8   4  10       12.39       14.42      5.89 o 
  -7   4  10        0.37        1.90      3.35 o 
  -6   4  10       98.00      121.58     10.04 o 
  -5   4  10       31.02       37.17      5.44 o 
  -4   4  10      430.79      427.94      6.61 o 
  -3   4  10        0.33        7.51      1.39 o 
  -2   4  10     2204.24     2295.34     14.96 o 
  -1   4  10     1478.63     1329.47      8.71 o 
   0   4  10      154.25      158.65      2.27 o 
   1   4  10     1315.73     1366.72     10.00 o 
   2   4  10       28.26       51.51      1.84 o 
   3   4  10      139.68      126.00      3.47 o 
   4   4  10      320.36      289.65     10.03 o 
   5   4  10       10.83       10.92      4.43 o 
   6   4  10      452.73      513.16     13.13 o 
   7   4  10       32.31       37.49      4.75 o 
   8   4  10       14.45       16.00      3.85 o 
  -9   5  10        6.72        2.28      3.74 o 
  -8   5  10       82.87       72.48     17.69 o 
  -7   5  10       81.05       75.72      6.99 o 
  -6   5  10      265.61      316.49      9.77 o 
  -5   5  10        0.01        4.56      2.35 o 
  -4   5  10      491.24      481.45      8.93 o 
  -3   5  10      812.99      870.09      8.68 o 
  -2   5  10      234.90      257.26      2.93 o 
  -1   5  10     1162.49     1036.71      7.30 o 
   0   5  10     2540.75     2638.23     19.62 o 
   1   5  10       62.23       71.95      2.19 o 
   2   5  10      303.47      311.23      3.97 o 
   3   5  10       20.89       26.08      2.02 o 
   4   5  10       44.68       37.20      3.24 o 
   5   5  10        1.22        4.67      3.57 o 
   6   5  10      178.41      171.77      9.29 o 
   7   5  10        0.77        0.92      2.71 o 
   8   5  10        7.54       12.42      4.49 o 
  -9   6  10        8.48        6.83      4.00 o 
  -8   6  10       50.05       58.38      7.62 o 
  -7   6  10      131.24      128.97      9.38 o 
  -6   6  10      482.23      489.69     10.78 o 
  -5   6  10      339.25      321.49      7.61 o 
  -4   6  10       76.26       66.53      4.25 o 
  -3   6  10       85.91      101.75      2.97 o 
  -2   6  10       11.55       31.10      1.69 o 
  -1   6  10      117.42      106.33      2.13 o 
   0   6  10       22.37       34.79      1.68 o 
   1   6  10       11.48       11.77      1.53 o 
   2   6  10       17.44       21.27      1.64 o 
   3   6  10       45.95       46.08      2.95 o 
   4   6  10       11.36       11.33      3.45 o 
   5   6  10       16.44       20.45      3.75 o 
   6   6  10      116.80      126.53     13.01 o 
   7   6  10       52.90       68.30      6.24 o 
   8   6  10       20.20       11.44      3.51 o 
  -8   7  10      235.58      296.59     13.36 o 
  -7   7  10      118.81      123.88      8.82 o 
  -6   7  10       35.16       35.95      4.89 o 
  -5   7  10     4314.30     4350.58     77.69 o 
  -4   7  10      392.43      368.47      7.43 o 
  -3   7  10      374.28      361.80      5.75 o 
  -2   7  10      681.66      680.52      6.70 o 
  -1   7  10      142.94      135.73      2.75 o 
   0   7  10       11.72        7.89      1.46 o 
   1   7  10       48.13       51.47      1.99 o 
   2   7  10      162.78      173.98      3.80 o 
   3   7  10       65.98       66.51      4.70 o 
   4   7  10       37.49       30.13      4.14 o 
   5   7  10      274.84      262.86     13.24 o 
   6   7  10       59.76       65.67      5.86 o 
   7   7  10        0.27        0.18      2.69 o 
   8   7  10        2.71        2.14      2.22 o 
  -8   8  10        1.77        2.19      5.00 o 
  -7   8  10       69.56       81.20      6.98 o 
  -6   8  10      360.48      358.55     10.95 o 
  -5   8  10      616.46      590.54     17.80 o 
  -4   8  10      203.51      209.83      6.13 o 
  -3   8  10      227.46      228.90      6.78 o 
  -2   8  10        4.93       11.33      1.69 o 
  -1   8  10      523.50      549.63      6.41 o 
   0   8  10       27.94       24.71      2.37 o 
   1   8  10      526.01      512.03      7.07 o 
   2   8  10      748.24      737.43     12.31 o 
   3   8  10      161.62      148.44      6.25 o 
   4   8  10       13.99       18.08      3.63 o 
   5   8  10      114.41      111.81      5.27 o 
   6   8  10       14.50       18.16      4.54 o 
   7   8  10        7.00        9.95      3.44 o 
   8   8  10        3.32        2.65      4.60 o 
  -8   9  10       14.87       13.01      5.83 o 
  -7   9  10        1.06       -0.45      3.25 o 
  -6   9  10        2.12        5.40      3.63 o 
  -5   9  10        8.26        8.20      3.61 o 
  -4   9  10       57.15       60.15      5.12 o 
  -3   9  10      995.73     1035.37     15.70 o 
  -2   9  10       28.17       33.68      2.77 o 
  -1   9  10       58.85       67.27      3.58 o 
   0   9  10      645.71      621.89     11.13 o 
   1   9  10       19.89       22.46      3.01 o 
   2   9  10      121.79      112.14      4.12 o 
   3   9  10        6.37        7.68      3.33 o 
   4   9  10      270.39      265.37     10.42 o 
   5   9  10       23.10       25.45      3.66 o 
   6   9  10       46.58       29.12      5.10 o 
   7   9  10        2.48        2.52      2.82 o 
  -7  10  10       39.66       43.35      4.49 o 
  -6  10  10        0.03        2.17      3.95 o 
  -5  10  10       60.65       59.83      4.80 o 
  -4  10  10        1.31        3.41      3.05 o 
  -3  10  10        0.51        0.45      1.93 o 
  -2  10  10       60.91       74.52      4.26 o 
  -1  10  10      288.02      270.17      7.00 o 
   0  10  10      135.41      133.33      5.39 o 
   1  10  10      825.97      852.73     21.29 o 
   2  10  10       81.70       79.51      4.06 o 
   3  10  10        3.19        4.27      2.67 o 
   4  10  10        0.10        3.90      3.19 o 
   5  10  10      139.12      149.70      9.11 o 
   6  10  10       13.53       11.57      4.47 o 
   7  10  10        4.60        4.88      3.25 o 
  -7  11  10       10.19        5.71      3.28 o 
  -6  11  10        7.16        5.84      4.35 o 
  -5  11  10       11.07       11.50      3.70 o 
  -4  11  10       37.20       37.92      4.65 o 
  -3  11  10       38.75       43.10      4.42 o 
  -2  11  10      115.36      120.18      4.94 o 
  -1  11  10        0.09        1.84      2.63 o 
   0  11  10      692.50      712.75     17.94 o 
   1  11  10      233.75      226.37      8.41 o 
   2  11  10      220.03      228.54     12.65 o 
   3  11  10      252.63      274.27     17.27 o 
   4  11  10      305.23      329.93     18.20 o 
   5  11  10       41.94       43.42      5.18 o 
   6  11  10       82.46       76.88      8.12 o 
   7  11  10        5.47        3.82      4.11 o 
  -7  12  10        1.13       -0.23      2.24 o 
  -6  12  10        7.91        1.16      2.39 o 
  -5  12  10       16.20       14.12      4.09 o 
  -4  12  10       77.92       66.69      4.72 o 
  -3  12  10      253.01      241.67     10.15 o 
  -2  12  10      180.44      181.38      6.15 o 
  -1  12  10      203.65      235.05      6.66 o 
   0  12  10        7.18        7.47      3.32 o 
   1  12  10      136.69      130.77      6.57 o 
   2  12  10        0.00        4.32      2.43 o 
   3  12  10        9.93        9.14      2.91 o 
   4  12  10      267.28      264.99     20.67 o 
   5  12  10       21.11       22.94      3.70 o 
   6  12  10        3.33        3.95      2.74 o 
  -6  13  10        8.11        5.75      3.28 o 
  -5  13  10        0.27        1.66      3.48 o 
  -4  13  10       24.62       27.28      3.79 o 
  -3  13  10       10.37       11.64      3.46 o 
  -2  13  10       66.32       75.47      4.81 o 
  -1  13  10       35.15       32.59      3.77 o 
   0  13  10       54.59       56.46      4.10 o 
   1  13  10        4.03        6.52      3.93 o 
   2  13  10       10.41        9.90      2.67 o 
   3  13  10        0.23        0.32      1.70 o 
   4  13  10        0.10        0.18      1.58 o 
   5  13  10        1.72        1.83      2.77 o 
   6  13  10        0.11        0.25      1.89 o 
  -5  14  10        0.29       -0.11      1.92 o 
  -4  14  10       33.75       27.80      4.58 o 
  -3  14  10       10.78        8.26      2.93 o 
  -2  14  10       98.56       87.24      5.90 o 
  -1  14  10        1.98        3.05      2.52 o 
   0  14  10        0.85        0.72      2.71 o 
   1  14  10       10.62       17.56      3.52 o 
   2  14  10        0.42        0.79      2.29 o 
   3  14  10        1.24       -0.41      1.90 o 
   4  14  10        1.18        0.19      2.30 o 
   5  14  10       12.16        6.32      2.38 o 
  -5  15  10        4.60        3.35      4.74 o 
  -4  15  10       19.99       14.05      3.04 o 
  -3  15  10        1.28        0.91      2.41 o 
  -2  15  10        1.28        2.64      2.14 o 
  -1  15  10        2.77        5.62      2.49 o 
   0  15  10       13.63        8.62      3.25 o 
   1  15  10       17.19       12.42      3.52 o 
   2  15  10       46.59       54.27      5.77 o 
   3  15  10        1.76        0.19      1.72 o 
   4  15  10        5.18        2.40      2.20 o 
  -4  16  10        1.24        0.33      2.82 o 
  -3  16  10       10.04        5.07      2.66 o 
  -2  16  10       18.95        9.29      3.15 o 
  -1  16  10        0.45        1.55      2.09 o 
   0  16  10        4.96        3.34      2.24 o 
   1  16  10       19.76       11.35      4.02 o 
   2  16  10       28.31       14.34      5.62 o 
   3  16  10        0.35        0.30      3.20 o 
  -2  17  10        0.44        0.77      2.39 o 
  -1  17  10        0.85       -0.19      1.39 o 
   0  17  10        0.04       -0.09      1.46 o 
   1  17  10       17.32        5.30      2.23 o 
   2  17  10       12.76       -0.24      3.32 o 
  -9   0  11       26.65       36.85     17.81 o 
  -7   0  11       20.89       24.56      8.00 o 
  -5   0  11     2617.20     2732.56     54.36 o 
  -3   0  11      472.93      550.91      8.60 o 
  -1   0  11        4.28        4.17      1.40 o 
   1   0  11        0.31       20.96      2.21 o 
   3   0  11      433.05      481.04      8.18 o 
   5   0  11       27.39       32.77      5.35 o 
   7   0  11       42.43       63.71     12.46 o 
  -9   1  11        8.25       12.73      7.09 o 
  -8   1  11       33.86       36.72      5.90 o 
  -7   1  11        0.02        1.37      3.82 o 
  -6   1  11      672.93      672.04     18.18 o 
  -5   1  11       94.86       96.62      5.97 o 
  -4   1  11       55.18       50.37      3.28 o 
  -3   1  11      393.89      425.12      4.90 o 
  -2   1  11     1293.51     1333.96      9.54 o 
  -1   1  11     1096.04     1100.55      7.82 o 
   0   1  11      577.44      538.04      4.49 o 
   1   1  11      321.35      326.80      3.88 o 
   2   1  11      759.09      807.47      7.17 o 
   3   1  11      274.29      320.71      5.30 o 
   4   1  11      108.50      110.82      3.57 o 
   5   1  11       30.21       20.56      4.32 o 
   6   1  11        6.22        4.00      3.88 o 
   7   1  11       14.63       10.02      4.55 o 
   8   1  11      170.70      212.36     13.69 o 
  -9   2  11       83.17      117.46      7.39 o 
  -8   2  11       21.77       20.47      4.60 o 
  -7   2  11       29.56       32.52      6.71 o 
  -6   2  11      429.77      400.63     13.36 o 
  -5   2  11       79.83       72.86      5.21 o 
  -4   2  11      567.74      621.15      8.71 o 
  -3   2  11      751.85      707.71      6.25 o 
  -2   2  11      507.19      599.51      5.36 o 
  -1   2  11      306.60      314.50      3.51 o 
   0   2  11     1393.12     1423.04      9.08 o 
   1   2  11     1447.24     1383.36      9.39 o 
   2   2  11     1514.68     1481.57     11.02 o 
   3   2  11      334.40      285.54      4.30 o 
   4   2  11      567.50      570.29     11.12 o 
   5   2  11      563.36      519.90     25.14 o 
   6   2  11     1237.89     1350.39     64.94 o 
   7   2  11      130.84      144.26     11.87 o 
   8   2  11      188.70      210.92     12.45 o 
  -9   3  11       11.35        7.79      3.48 o 
  -8   3  11       11.43       11.89      4.17 o 
  -7   3  11      197.47      208.49     10.56 o 
  -6   3  11       82.39       91.87      8.07 o 
  -5   3  11      783.48      739.06     12.11 o 
  -4   3  11       44.13       34.83      2.76 o 
  -3   3  11       91.42       75.50      2.47 o 
  -2   3  11        7.64       10.59      1.59 o 
  -1   3  11        2.74       10.81      1.22 o 
   0   3  11      324.53      314.53      3.26 o 
   1   3  11        0.70        3.64      1.10 o 
   2   3  11      592.18      587.60      5.83 o 
   3   3  11       43.45       60.21      2.52 o 
   4   3  11       89.26       88.44      3.91 o 
   5   3  11      360.80      373.99     12.26 o 
   6   3  11       32.89       32.22      5.23 o 
   7   3  11        7.82        6.73      3.48 o 
   8   3  11       12.93        8.13      3.52 o 
  -9   4  11       15.14       16.46      5.76 o 
  -8   4  11       17.95       23.60      4.96 o 
  -7   4  11        0.09        0.43      2.65 o 
  -6   4  11       99.53      115.47      9.27 o 
  -5   4  11       23.68       31.03      3.37 o 
  -4   4  11      428.34      446.53      8.22 o 
  -3   4  11      223.51      240.24      3.78 o 
  -2   4  11      888.87      975.25      8.21 o 
  -1   4  11       18.55       28.93      1.45 o 
   0   4  11      122.33      131.68      2.38 o 
   1   4  11      567.95      524.66      5.03 o 
   2   4  11     2583.70     2698.40     19.38 o 
   3   4  11      989.88     1094.39     18.89 o 
   4   4  11       38.83       38.44      3.00 o 
   5   4  11      106.97      129.72      8.23 o 
   6   4  11       45.53       38.17      5.40 o 
   7   4  11        3.66        7.46      3.53 o 
   8   4  11        0.78       -0.45      2.30 o 
  -9   5  11        2.30        3.99      6.38 o 
  -8   5  11      125.42      107.76     23.47 o 
  -7   5  11       41.54       39.81      5.88 o 
  -6   5  11       12.36       23.60      5.04 o 
  -5   5  11      174.12      171.77      5.74 o 
  -4   5  11      505.41      478.51      9.33 o 
  -3   5  11       60.47       61.97      2.62 o 
  -2   5  11        0.88        2.46      1.18 o 
  -1   5  11     1053.46     1069.76      7.65 o 
   0   5  11     1756.01     1876.27     13.07 o 
   1   5  11       12.57        9.19      1.43 o 
   2   5  11     2468.62     2619.12     18.77 o 
   3   5  11      226.34      195.86      4.92 o 
   4   5  11        3.03        5.90      2.42 o 
   5   5  11       17.33       27.39      4.34 o 
   6   5  11       28.70       36.64      4.55 o 
   7   5  11       54.94       60.56      5.72 o 
   8   5  11        0.21        2.44      3.22 o 
  -8   6  11      182.34      220.34     10.98 o 
  -7   6  11      502.80      493.13     17.01 o 
  -6   6  11       68.70       71.43      4.93 o 
  -5   6  11      664.56      654.67     11.62 o 
  -4   6  11        5.48       13.57      3.11 o 
  -3   6  11      117.67      107.07      3.69 o 
  -2   6  11      175.11      162.35      2.81 o 
  -1   6  11       38.95       42.23      1.76 o 
   0   6  11      963.96      992.00      8.48 o 
   1   6  11      229.81      230.97      3.27 o 
   2   6  11      137.98      156.60      3.12 o 
   3   6  11        4.19        4.27      1.99 o 
   4   6  11       43.48       47.58      3.91 o 
   5   6  11       68.25       70.49      4.76 o 
   6   6  11       28.43       38.26      5.03 o 
   7   6  11        4.16        3.23      2.97 o 
   8   6  11        4.16        2.40      2.61 o 
  -8   7  11       21.86       21.94      6.26 o 
  -7   7  11       20.76       30.51      5.65 o 
  -6   7  11      154.86      144.62      6.58 o 
  -5   7  11      833.23      830.87     13.14 o 
  -4   7  11      200.51      187.14      6.79 o 
  -3   7  11     1229.06     1157.65     14.01 o 
  -2   7  11       64.30       74.76      2.73 o 
  -1   7  11      305.55      313.64      3.94 o 
   0   7  11       76.52       78.24      2.53 o 
   1   7  11       94.01      104.63      2.64 o 
   2   7  11      291.41      247.27      5.68 o 
   3   7  11       74.86       67.62      4.49 o 
   4   7  11       74.04       83.71      5.42 o 
   5   7  11       82.50       85.80      5.76 o 
   6   7  11        0.19        1.89      2.94 o 
   7   7  11        9.27        8.07      5.68 o 
   8   7  11       39.77       38.20     12.24 o 
  -8   8  11        5.48        2.99      3.81 o 
  -7   8  11       33.38       41.85      4.88 o 
  -6   8  11        8.82       13.96      3.15 o 
  -5   8  11       22.10       20.89      3.46 o 
  -4   8  11      151.38      142.75      4.74 o 
  -3   8  11      268.48      281.13      7.46 o 
  -2   8  11      531.28      474.68      9.14 o 
  -1   8  11      239.97      247.92      5.56 o 
   0   8  11       11.74        8.14      2.04 o 
   1   8  11       15.51       16.83      2.73 o 
   2   8  11       51.89       52.87      3.36 o 
   3   8  11        0.54        5.03      2.78 o 
   4   8  11        0.83        3.39      3.02 o 
   5   8  11        3.28        1.60      2.57 o 
   6   8  11      288.78      294.44     20.73 o 
   7   8  11        8.74        5.31      3.60 o 
  -8   9  11        2.38        0.22      2.84 o 
  -7   9  11        0.02        0.13      2.53 o 
  -6   9  11      150.65      135.49      6.25 o 
  -5   9  11      139.91      135.89      6.43 o 
  -4   9  11        7.66        9.29      3.32 o 
  -3   9  11      260.87      256.28      7.91 o 
  -2   9  11      139.45      130.41      5.16 o 
  -1   9  11        7.60        7.97      2.50 o 
   0   9  11        2.55        5.48      2.06 o 
   1   9  11      247.48      214.17      5.55 o 
   2   9  11       31.75       27.04      2.84 o 
   3   9  11        5.87        9.85      3.17 o 
   4   9  11       74.52       82.16      6.19 o 
   5   9  11      211.54      196.53     14.30 o 
   6   9  11       21.87       13.40      3.83 o 
   7   9  11       26.90       14.41      5.74 o 
  -7  10  11        0.98        2.20      2.41 o 
  -6  10  11       45.29       46.22      5.70 o 
  -5  10  11        0.55       -0.23      2.15 o 
  -4  10  11       15.74       17.22      3.49 o 
  -3  10  11        0.49        3.51      2.57 o 
  -2  10  11      164.03      169.11      6.85 o 
  -1  10  11       10.57       17.34      3.07 o 
   0  10  11        5.42        8.57      3.02 o 
   1  10  11      893.95      913.16     25.67 o 
   2  10  11       72.34       74.02      5.54 o 
   3  10  11      144.48      143.06      6.57 o 
   4  10  11        7.56        5.37      3.29 o 
   5  10  11       60.82       71.39      5.09 o 
   6  10  11       27.38       23.03      4.02 o 
   7  10  11        4.00        2.40      4.53 o 
  -7  11  11       14.22       10.67      4.16 o 
  -6  11  11       82.62       78.22      8.54 o 
  -5  11  11       10.71       12.66      5.02 o 
  -4  11  11       13.86       12.63      3.27 o 
  -3  11  11       37.14       48.71      4.81 o 
  -2  11  11      152.29      136.45      6.41 o 
  -1  11  11        5.55       11.52      3.26 o 
   0  11  11      178.17      167.91      5.77 o 
   1  11  11       79.32       86.17      4.60 o 
   2  11  11      559.79      546.12     29.91 o 
   3  11  11       19.38       19.59      4.29 o 
   4  11  11       42.35       53.69      4.80 o 
   5  11  11       10.82       13.21      4.34 o 
   6  11  11       89.26       99.59     16.02 o 
  -6  12  11       49.71       55.61      5.38 o 
  -5  12  11        1.12        0.46      2.63 o 
  -4  12  11       36.25       28.42      3.76 o 
  -3  12  11      116.05      104.06      5.78 o 
  -2  12  11       12.91       12.18      3.47 o 
  -1  12  11      676.56      790.88     16.09 o 
   0  12  11      226.67      240.41      7.63 o 
   1  12  11        2.65        4.23      2.37 o 
   2  12  11      362.51      389.29     25.30 o 
   3  12  11       18.92       21.11      3.35 o 
   4  12  11        0.38        3.58      2.63 o 
   5  12  11       24.70       17.14      3.64 o 
   6  12  11        7.35        9.56      3.15 o 
  -6  13  11       14.25       12.37      4.15 o 
  -5  13  11        0.28        0.70      2.03 o 
  -4  13  11        0.16        0.79      2.38 o 
  -3  13  11       11.41        9.30      3.20 o 
  -2  13  11       54.29       61.72      4.38 o 
  -1  13  11      116.33      119.06      5.84 o 
   0  13  11       61.34       66.31      4.39 o 
   1  13  11        4.27        5.23      3.00 o 
   2  13  11        0.11        3.40      2.73 o 
   3  13  11       51.63       42.41      3.93 o 
   4  13  11       32.61       27.65      5.18 o 
   5  13  11        3.69        5.35      2.42 o 
  -5  14  11        0.48        2.18      2.46 o 
  -4  14  11        0.42       -0.68      1.89 o 
  -3  14  11        4.31        4.11      3.13 o 
  -2  14  11       28.40       34.99      3.57 o 
  -1  14  11       50.11       55.26      3.87 o 
   0  14  11        0.63        2.57      2.95 o 
   1  14  11       25.07       19.25      3.42 o 
   2  14  11        0.00        1.48      2.21 o 
   3  14  11       19.41       16.98      4.42 o 
   4  14  11        0.63        0.45      2.03 o 
   5  14  11        0.14        0.91      2.72 o 
  -4  15  11       44.00       39.94      6.18 o 
  -3  15  11        4.60        0.86      1.92 o 
  -2  15  11       36.76       40.58      3.65 o 
  -1  15  11       21.47       19.71      2.83 o 
   0  15  11       49.71       48.74      4.05 o 
   1  15  11        1.48        1.33      3.16 o 
   2  15  11       88.95      107.49      8.17 o 
   3  15  11        0.19        1.71      2.07 o 
   4  15  11        0.22        0.56      2.28 o 
  -3  16  11        5.38        6.53      2.99 o 
  -2  16  11       10.71        4.10      2.56 o 
  -1  16  11        7.16        4.31      2.45 o 
   0  16  11        0.61        0.56      1.86 o 
   1  16  11        0.06       -0.44      1.60 o 
   2  16  11        5.96        4.49      2.52 o 
   3  16  11        8.16        3.34      3.83 o 
  -1  17  11        7.96        1.40      2.37 o 
   0  17  11        1.64        0.06      1.29 o 
   1  17  11       16.59        7.62      3.18 o 
  -8   0  12     1578.62     1817.26     74.90 o 
  -6   0  12     2777.13     2734.48     62.26 o 
  -4   0  12       31.82       21.84      4.33 o 
  -2   0  12     3667.93     3825.57     37.82 o 
   0   0  12       36.76       37.73      1.81 o 
   2   0  12     2913.53     2949.57     31.75 o 
   4   0  12      568.92      562.74     20.11 o 
   6   0  12       28.29       41.57     20.37 o 
   8   0  12        3.82        4.99      6.71 o 
  -9   1  12       55.68       72.15      9.66 o 
  -8   1  12        0.02        1.43      3.60 o 
  -7   1  12       54.15       57.68      5.99 o 
  -6   1  12     2790.75     2899.27     54.22 o 
  -5   1  12      101.79      117.16      6.19 o 
  -4   1  12       35.47       52.10      6.05 o 
  -3   1  12       49.96       48.75      1.96 o 
  -2   1  12     2113.61     2214.38     15.45 o 
  -1   1  12      842.46      810.01      6.27 o 
   0   1  12      325.13      312.83      3.60 o 
   1   1  12     1991.15     2123.63     14.92 o 
   2   1  12       59.99       64.06      2.04 o 
   3   1  12      409.70      377.02      5.98 o 
   4   1  12      195.07      177.85      6.36 o 
   5   1  12      515.97      506.59     27.94 o 
   6   1  12       84.12       85.74     10.15 o 
   7   1  12       65.49       70.07     11.32 o 
   8   1  12       35.94       41.05      6.21 o 
  -9   2  12       12.37       12.97      5.81 o 
  -8   2  12        0.05        0.26      2.78 o 
  -7   2  12       18.44       19.82      5.36 o 
  -6   2  12      239.25      239.87     10.32 o 
  -5   2  12       68.01       72.07      5.59 o 
  -4   2  12      224.56      214.64      6.07 o 
  -3   2  12      694.88      691.22      6.07 o 
  -2   2  12     1214.74     1256.21      9.52 o 
  -1   2  12     3055.26     2865.61     18.43 o 
   0   2  12      799.10      799.48      5.92 o 
   1   2  12        2.79        8.71      1.29 o 
   2   2  12      184.82      187.48      2.85 o 
   3   2  12      328.12      360.39      5.26 o 
   4   2  12        9.62       13.83      3.08 o 
   5   2  12      702.55      733.12     35.24 o 
   6   2  12       70.43       74.78      5.98 o 
   7   2  12        0.04        3.26      3.56 o 
   8   2  12       21.27       20.01      4.01 o 
  -9   3  12       23.59       32.81      5.03 o 
  -8   3  12       15.35       24.62      5.44 o 
  -7   3  12       23.45       30.50      5.63 o 
  -6   3  12       67.46       78.36      7.11 o 
  -5   3  12      518.75      480.99      9.86 o 
  -4   3  12        1.92        2.24      1.78 o 
  -3   3  12       23.07       14.04      1.51 o 
  -2   3  12       24.57       31.04      1.88 o 
  -1   3  12     1288.78     1198.68      8.31 o 
   0   3  12       19.31       24.07      1.45 o 
   1   3  12      355.82      420.69      4.43 o 
   2   3  12      368.02      388.45      4.24 o 
   3   3  12        9.96       11.91      1.99 o 
   4   3  12      592.22      563.36     11.28 o 
   5   3  12      166.53      189.49      8.66 o 
   6   3  12      301.20      325.44     15.23 o 
   7   3  12       35.09       33.10      4.91 o 
   8   3  12        3.03        2.59      2.82 o 
  -9   4  12        7.77        5.36      4.26 o 
  -8   4  12        5.89        5.75      3.57 o 
  -7   4  12       25.75       29.56      6.11 o 
  -6   4  12     1150.01     1190.67     24.82 o 
  -5   4  12       39.37       32.49      4.62 o 
  -4   4  12      684.67      687.20     10.61 o 
  -3   4  12       33.04       41.76      2.19 o 
  -2   4  12      634.74      622.25      5.86 o 
  -1   4  12      704.16      719.76      5.38 o 
   0   4  12       33.44       26.58      1.36 o 
   1   4  12      408.23      436.84      4.62 o 
   2   4  12      361.05      420.97      4.74 o 
   3   4  12      326.11      315.04      7.08 o 
   4   4  12      295.88      328.83      7.32 o 
   5   4  12       64.65       68.79      6.06 o 
   6   4  12      215.46      227.23     10.89 o 
   7   4  12       64.02       77.57      6.96 o 
   8   4  12        0.06        2.36      2.93 o 
  -9   5  12        6.29        5.28      5.11 o 
  -8   5  12       48.21       60.15      8.07 o 
  -7   5  12       78.44       85.54      7.03 o 
  -6   5  12      515.24      517.25     12.48 o 
  -5   5  12       13.17       17.38      3.56 o 
  -4   5  12      478.86      480.70      8.81 o 
  -3   5  12      388.87      375.03      5.42 o 
  -2   5  12       53.52       48.36      1.88 o 
  -1   5  12       75.34       84.56      2.10 o 
   0   5  12      387.04      406.99      5.12 o 
   1   5  12      109.91      109.72      2.52 o 
   2   5  12      483.88      527.54      6.91 o 
   3   5  12      289.32      306.09      7.20 o 
   4   5  12      152.90      148.72      7.85 o 
   5   5  12        0.18        3.43      3.35 o 
   6   5  12      125.47      138.95      6.95 o 
   7   5  12        8.92        5.50      3.29 o 
   8   5  12       13.18        8.27      3.21 o 
  -8   6  12      207.42      242.40     12.53 o 
  -7   6  12      132.90      133.08     13.22 o 
  -6   6  12        4.20        1.74      2.51 o 
  -5   6  12       96.57       91.87      5.24 o 
  -4   6  12       13.67       13.65      3.60 o 
  -3   6  12       25.39       33.20      2.64 o 
  -2   6  12      511.61      535.98      6.28 o 
  -1   6  12     1371.93     1335.83     10.53 o 
   0   6  12      130.95      130.58      2.70 o 
   1   6  12      523.30      494.25      5.91 o 
   2   6  12       56.28       63.04      2.61 o 
   3   6  12       86.75      103.34      5.26 o 
   4   6  12       42.90       41.75      3.53 o 
   5   6  12      152.74      175.45      6.89 o 
   6   6  12      119.45      135.38     10.40 o 
   7   6  12       13.56        6.71      3.08 o 
   8   6  12        4.55        1.67      2.66 o 
  -8   7  12       36.70       34.98      9.84 o 
  -7   7  12      335.27      325.00     13.43 o 
  -6   7  12      374.97      354.38     12.58 o 
  -5   7  12       40.29       49.50      3.96 o 
  -4   7  12       17.94       20.06      3.75 o 
  -3   7  12      444.50      441.90      8.03 o 
  -2   7  12      303.89      304.12      5.11 o 
  -1   7  12      738.90      719.14      8.44 o 
   0   7  12      154.45      157.64      3.94 o 
   1   7  12        5.86        6.64      2.10 o 
   2   7  12       20.73       14.84      2.36 o 
   3   7  12        8.14       11.44      3.15 o 
   4   7  12       72.15       65.65      4.22 o 
   5   7  12       14.56        5.18      3.60 o 
   6   7  12        5.88       10.83      3.92 o 
   7   7  12        9.58        8.93      3.46 o 
  -8   8  12        3.35        4.53      3.59 o 
  -7   8  12        5.12        5.84      3.90 o 
  -6   8  12      217.59      240.80     10.09 o 
  -5   8  12       32.77       37.42      3.94 o 
  -4   8  12      464.38      461.90      8.91 o 
  -3   8  12       15.27       22.12      3.43 o 
  -2   8  12      446.72      420.93      8.64 o 
  -1   8  12      710.45      674.88     11.00 o 
   0   8  12        0.01        1.58      1.78 o 
   1   8  12      166.46      152.44      4.70 o 
   2   8  12        9.25       11.95      2.35 o 
   3   8  12       52.97       55.86      4.14 o 
   4   8  12      225.07      255.04     11.25 o 
   5   8  12       53.07       53.51      4.41 o 
   6   8  12       84.35       87.60      7.76 o 
   7   8  12        6.69        4.77      3.46 o 
  -8   9  12        9.25        6.40      5.43 o 
  -7   9  12       39.11       37.73      4.55 o 
  -6   9  12       49.54       49.69      4.17 o 
  -5   9  12       79.34       79.78      5.35 o 
  -4   9  12        3.62        4.42      2.90 o 
  -3   9  12       80.86       84.25      5.67 o 
  -2   9  12      425.82      436.14      9.31 o 
  -1   9  12      754.13      742.91     12.11 o 
   0   9  12       11.05       15.42      2.69 o 
   1   9  12        7.47       10.41      2.60 o 
   2   9  12       17.65       16.52      2.77 o 
   3   9  12       79.16       75.44      4.89 o 
   4   9  12        1.90        2.46      2.70 o 
   5   9  12        4.47        2.91      2.85 o 
   6   9  12       11.66        9.37      4.10 o 
   7   9  12       49.52       51.08      7.36 o 
  -7  10  12        5.68        2.93      2.70 o 
  -6  10  12      130.27      136.50     10.50 o 
  -5  10  12       39.25       39.37      4.42 o 
  -4  10  12        0.20        1.91      2.44 o 
  -3  10  12        1.20        3.19      2.61 o 
  -2  10  12       26.67       30.45      4.36 o 
  -1  10  12       49.45       53.44      4.65 o 
   0  10  12       27.18       28.19      3.94 o 
   1  10  12        0.70        5.25      2.54 o 
   2  10  12      104.28      107.21      5.61 o 
   3  10  12       65.33       61.72      4.46 o 
   4  10  12        2.71        5.52      2.89 o 
   5  10  12       65.92       70.50      5.65 o 
   6  10  12        3.65        0.03      2.44 o 
   7  10  12       85.56      125.50     13.88 o 
  -7  11  12       10.55        6.48      5.17 o 
  -6  11  12        3.39        4.01      3.13 o 
  -5  11  12       71.97       62.62      5.13 o 
  -4  11  12       42.58       45.56      4.76 o 
  -3  11  12        1.17        1.61      2.85 o 
  -2  11  12      541.81      548.72     12.31 o 
  -1  11  12      320.87      341.78      9.39 o 
   0  11  12      597.35      596.68     17.88 o 
   1  11  12       77.30       74.58      5.78 o 
   2  11  12      116.14      126.11      7.60 o 
   3  11  12       80.23       83.02      6.54 o 
   4  11  12       66.65       62.26      5.00 o 
   5  11  12       55.01       64.05      5.42 o 
   6  11  12      175.52      210.78     21.80 o 
  -6  12  12        0.36        2.99      2.49 o 
  -5  12  12        1.85        2.10      2.41 o 
  -4  12  12      167.38      159.89      8.29 o 
  -3  12  12       61.31       75.82      7.28 o 
  -2  12  12       15.49       12.75      3.49 o 
  -1  12  12       52.42       42.13      4.34 o 
   0  12  12       14.50       20.67      3.44 o 
   1  12  12       43.52       40.03      3.87 o 
   2  12  12        5.44        8.24      3.08 o 
   3  12  12        0.20        3.09      2.40 o 
   4  12  12       31.67       26.18      3.55 o 
   5  12  12        0.94        2.31      2.63 o 
   6  12  12       23.88       25.41      5.21 o 
  -6  13  12        5.66        1.86      2.45 o 
  -5  13  12       13.18       10.35      2.91 o 
  -4  13  12        3.99        5.23      2.50 o 
  -3  13  12        2.35        4.31      3.58 o 
  -2  13  12        6.16        8.09      3.16 o 
  -1  13  12       31.22       46.76      3.79 o 
   0  13  12       34.73       38.29      3.91 o 
   1  13  12       57.51       63.99      5.02 o 
   2  13  12       76.67       64.62      7.89 o 
   3  13  12        7.33        5.55      2.63 o 
   4  13  12        0.45        1.29      2.88 o 
   5  13  12        3.19        2.77      2.59 o 
  -5  14  12      105.09      143.55     14.72 o 
  -4  14  12        0.87        1.71      2.62 o 
  -3  14  12       34.37       41.08      4.87 o 
  -2  14  12        0.48       -0.90      2.60 o 
  -1  14  12        3.06        5.30      2.45 o 
   0  14  12       17.09       17.22      3.09 o 
   1  14  12       13.33       14.72      3.50 o 
   2  14  12        2.75        3.23      2.11 o 
   3  14  12        3.89        2.76      2.80 o 
   4  14  12        0.85       -0.11      2.12 o 
  -4  15  12       30.26       23.92      4.45 o 
  -3  15  12        9.04        5.40      2.64 o 
  -2  15  12        0.01       -0.07      2.14 o 
  -1  15  12        8.99        6.32      2.61 o 
   0  15  12       42.30       58.39      4.63 o 
   1  15  12        1.88        3.81      2.56 o 
   2  15  12       30.75       11.65      4.02 o 
   3  15  12        6.13        3.20      2.12 o 
  -3  16  12       54.01       52.28      5.55 o 
  -2  16  12       13.30        5.00      2.83 o 
  -1  16  12        3.73        2.16      1.67 o 
   0  16  12        1.22        0.27      1.58 o 
   1  16  12        0.73       -1.18      1.62 o 
   2  16  12        1.00       -0.88      1.96 o 
  -9   0  13      108.62      117.67     22.76 o 
  -7   0  13      852.33      841.56     26.57 o 
  -5   0  13      416.27      408.37     13.87 o 
  -3   0  13     1394.82     1159.72     13.98 o 
  -1   0  13      209.30      204.69      3.93 o 
   1   0  13       26.02       21.73      1.98 o 
   3   0  13      973.74     1026.34     21.45 o 
   5   0  13     1159.21     1032.46    164.99 o 
   7   0  13       21.25       21.45     10.08 o 
  -9   1  13        0.04        1.06      4.62 o 
  -8   1  13       32.21       42.12      5.73 o 
  -7   1  13       88.23       92.34      7.29 o 
  -6   1  13      953.33      911.41     19.94 o 
  -5   1  13        3.67        4.24      3.92 o 
  -4   1  13      220.49      215.37      6.43 o 
  -3   1  13       34.71       42.16      1.99 o 
  -2   1  13        4.53        8.66      1.33 o 
  -1   1  13      728.88      761.70      6.16 o 
   0   1  13        0.79        1.93      0.96 o 
   1   1  13      182.74      178.06      2.72 o 
   2   1  13      274.46      295.15      3.96 o 
   3   1  13      538.22      554.90      8.74 o 
   4   1  13        2.10        2.52      2.18 o 
   5   1  13       88.70      107.88      7.37 o 
   6   1  13        7.67       11.23      6.04 o 
   7   1  13       13.55       13.67      5.87 o 
   8   1  13       24.12       32.23      6.66 o 
  -9   2  13        2.07        5.86      5.69 o 
  -8   2  13      149.94      152.58      8.61 o 
  -7   2  13       11.87       18.60      5.25 o 
  -6   2  13       57.95       59.28      5.88 o 
  -5   2  13        0.19        3.81      3.20 o 
  -4   2  13      275.99      260.89      7.87 o 
  -3   2  13        0.39        0.94      1.05 o 
  -2   2  13        5.48        9.62      1.38 o 
  -1   2  13      121.31      132.46      2.27 o 
   0   2  13      856.73      810.31      6.41 o 
   1   2  13      238.41      231.92      3.34 o 
   2   2  13      880.64      942.87      7.66 o 
   3   2  13        0.10        4.85      2.67 o 
   4   2  13      471.62      489.00      9.97 o 
   5   2  13      222.27      226.34     13.41 o 
   6   2  13     1314.38     1433.28     81.98 o 
   7   2  13       19.85       19.20      4.42 o 
   8   2  13       79.72       85.15      6.73 o 
  -9   3  13       39.29       72.66      6.54 o 
  -8   3  13        0.01        2.00      3.34 o 
  -7   3  13       23.82       26.60      5.01 o 
  -6   3  13      140.89      151.08      8.92 o 
  -5   3  13       35.15       34.14      4.32 o 
  -4   3  13        2.83        3.73      2.72 o 
  -3   3  13       12.79       15.93      1.80 o 
  -2   3  13       90.66       98.05      2.62 o 
  -1   3  13        3.64        8.01      1.22 o 
   0   3  13     1471.66     1536.90      9.98 o 
   1   3  13     1009.97     1123.99      8.55 o 
   2   3  13       27.76       34.52      2.05 o 
   3   3  13      620.40      648.59     10.45 o 
   4   3  13      193.03      168.79      5.79 o 
   5   3  13      139.62      140.90      7.77 o 
   6   3  13      296.15      305.14     19.36 o 
   7   3  13      131.11      131.56     14.45 o 
   8   3  13        1.70        1.75      2.96 o 
  -9   4  13        0.20       -1.77      3.48 o 
  -8   4  13       19.10       18.46      5.02 o 
  -7   4  13      123.65      139.27      8.87 o 
  -6   4  13      419.21      421.91     11.01 o 
  -5   4  13      922.71      951.38     16.14 o 
  -4   4  13       19.45       25.92      4.08 o 
  -3   4  13      481.04      481.40      6.06 o 
  -2   4  13       76.08       58.41      2.11 o 
  -1   4  13      712.89      654.86      5.44 o 
   0   4  13      531.09      534.55      4.81 o 
   1   4  13      531.17      572.45      5.56 o 
   2   4  13       16.35       23.91      2.03 o 
   3   4  13        1.84        3.47      1.98 o 
   4   4  13      208.08      194.15      5.78 o 
   5   4  13      120.96      116.76      5.65 o 
   6   4  13      100.83      119.59      8.13 o 
   7   4  13      122.78      125.66     11.14 o 
   8   4  13        1.17        0.30      2.86 o 
  -8   5  13        6.48        2.47      3.91 o 
  -7   5  13       18.12       17.82      5.27 o 
  -6   5  13     1377.51     1528.69     25.52 o 
  -5   5  13      654.08      645.00     12.66 o 
  -4   5  13      335.46      313.95      7.40 o 
  -3   5  13      624.50      618.67      9.01 o 
  -2   5  13      508.03      544.77      6.25 o 
  -1   5  13       46.67       58.10      2.07 o 
   0   5  13       10.92       11.56      1.69 o 
   1   5  13      261.34      266.21      3.73 o 
   2   5  13       84.49       83.97      3.16 o 
   3   5  13      234.43      241.71      7.13 o 
   4   5  13       60.88       60.29      5.10 o 
   5   5  13      316.46      311.90      9.66 o 
   6   5  13        1.95        4.85      3.98 o 
   7   5  13       13.85       14.03      3.42 o 
   8   5  13        3.58        3.96      3.50 o 
  -8   6  13       13.21        5.70      4.87 o 
  -7   6  13      168.04      185.75      8.61 o 
  -6   6  13       68.53       72.06      4.92 o 
  -5   6  13      602.72      605.91     11.58 o 
  -4   6  13       18.26       19.19      3.76 o 
  -3   6  13      507.31      517.82     10.96 o 
  -2   6  13      313.11      292.85      5.27 o 
  -1   6  13      378.06      405.08      5.97 o 
   0   6  13       83.71       76.97      2.65 o 
   1   6  13      234.92      225.93      4.44 o 
   2   6  13       79.06       96.23      3.71 o 
   3   6  13       71.38       78.97      5.23 o 
   4   6  13      199.98      200.09     13.36 o 
   5   6  13      506.59      538.41     18.74 o 
   6   6  13       17.96       21.93      5.23 o 
   7   6  13       15.84       20.97      5.42 o 
   8   6  13        0.61        3.94      6.09 o 
  -8   7  13       50.95       58.00      6.45 o 
  -7   7  13       16.96       20.16      4.48 o 
  -6   7  13      136.89      145.08      7.29 o 
  -5   7  13      128.14      133.39      5.40 o 
  -4   7  13       74.35       75.17      5.96 o 
  -3   7  13       27.78       28.35      3.87 o 
  -2   7  13       12.11       12.08      2.75 o 
  -1   7  13      177.45      207.23      4.55 o 
   0   7  13       20.90       15.37      2.33 o 
   1   7  13        1.74        2.44      1.78 o 
   2   7  13       31.37       33.60      3.15 o 
   3   7  13       11.17       13.61      3.46 o 
   4   7  13        0.00        0.66      2.09 o 
   5   7  13        5.79        4.64      3.09 o 
   6   7  13       14.48       16.42      4.18 o 
   7   7  13       70.06       84.40      7.28 o 
  -8   8  13       15.93       17.76      4.75 o 
  -7   8  13        0.27        2.78      3.78 o 
  -6   8  13      155.58      147.64      6.61 o 
  -5   8  13      106.89      104.48      5.37 o 
  -4   8  13      798.38      791.77     14.96 o 
  -3   8  13      767.11      733.30     13.07 o 
  -2   8  13      818.62      834.62     13.36 o 
  -1   8  13      138.73      150.14      5.50 o 
   0   8  13       50.63       52.39      3.30 o 
   1   8  13      199.12      165.08      4.87 o 
   2   8  13      122.38      126.09      4.98 o 
   3   8  13       30.70       27.73      4.50 o 
   4   8  13       47.08       50.13      4.54 o 
   5   8  13        0.11        1.52      2.51 o 
   6   8  13       13.83       16.25      4.47 o 
   7   8  13       18.32       14.67      4.21 o 
  -7   9  13        0.21        2.87      4.43 o 
  -6   9  13       10.45        8.42      2.94 o 
  -5   9  13       12.98       11.13      3.39 o 
  -4   9  13      169.85      173.46      6.73 o 
  -3   9  13       42.18       51.41      5.33 o 
  -2   9  13      152.18      156.99      7.69 o 
  -1   9  13      144.75      138.90      5.33 o 
   0   9  13       45.51       49.51      3.18 o 
   1   9  13      165.27      153.16      5.42 o 
   2   9  13        3.73        4.53      2.33 o 
   3   9  13       83.19       80.44      6.12 o 
   4   9  13      191.53      187.22      9.60 o 
   5   9  13       69.38       72.38      5.44 o 
   6   9  13       22.91       22.41      4.79 o 
   7   9  13       15.98       15.13      3.39 o 
  -7  10  13        1.26       -0.22      3.36 o 
  -6  10  13       22.92       23.96      3.78 o 
  -5  10  13      120.66      141.33      5.84 o 
  -4  10  13       39.98       55.30      4.27 o 
  -3  10  13        2.03        4.47      3.18 o 
  -2  10  13       91.24       97.30      9.22 o 
  -1  10  13      394.49      407.32      9.34 o 
   0  10  13      101.92      108.04      5.11 o 
   1  10  13     1014.84      972.23     34.23 o 
   2  10  13      483.51      524.89     27.36 o 
   3  10  13       73.58       77.27      5.87 o 
   4  10  13       59.65       61.37      4.70 o 
   5  10  13       37.08       28.78      3.93 o 
   6  10  13        7.95        8.69      4.68 o 
  -7  11  13        8.69        4.77      4.15 o 
  -6  11  13       35.41       27.79      5.94 o 
  -5  11  13       13.07       12.02      3.31 o 
  -4  11  13       79.01       72.61      4.93 o 
  -3  11  13      122.28      110.74      7.40 o 
  -2  11  13      594.58      602.65     13.54 o 
  -1  11  13       55.72       57.45      4.54 o 
   0  11  13        5.85       14.78      2.95 o 
   1  11  13        0.16        0.62      1.74 o 
   2  11  13      447.78      500.11     32.90 o 
   3  11  13        4.68       10.34      3.90 o 
   4  11  13       45.37       41.56      4.01 o 
   5  11  13        1.43        1.35      2.14 o 
   6  11  13       48.00       49.33      7.10 o 
  -6  12  13       64.12       59.67      5.09 o 
  -5  12  13       69.89       66.94      6.48 o 
  -4  12  13       82.40       78.81      4.75 o 
  -3  12  13       58.86       67.47      5.69 o 
  -2  12  13       36.95       43.12      5.03 o 
  -1  12  13       70.49       82.43      4.87 o 
   0  12  13       20.46       24.83      4.18 o 
   1  12  13        4.52        2.48      2.68 o 
   2  12  13       30.85       39.99      3.91 o 
   3  12  13        0.03        4.05      2.88 o 
   4  12  13       73.99       93.23      8.54 o 
   5  12  13        4.04        1.70      2.00 o 
  -5  13  13        0.22        0.02      1.57 o 
  -4  13  13       26.89       31.54      4.25 o 
  -3  13  13      160.49      152.84      6.71 o 
  -2  13  13       38.55       51.89      5.01 o 
  -1  13  13        4.30        4.67      2.82 o 
   0  13  13       22.15       23.32      3.51 o 
   1  13  13       91.09      110.10      8.75 o 
   2  13  13        0.28        0.15      1.79 o 
   3  13  13        0.15        0.98      2.35 o 
   4  13  13        3.80        3.11      2.99 o 
   5  13  13        0.50       -0.13      2.23 o 
  -5  14  13       11.48        9.36      4.04 o 
  -4  14  13        3.94        1.81      1.98 o 
  -3  14  13        2.32        4.67      2.86 o 
  -2  14  13       56.96       60.13      4.31 o 
  -1  14  13        9.29       14.15      3.65 o 
   0  14  13        0.99        0.54      2.04 o 
   1  14  13        1.74        0.16      1.76 o 
   2  14  13       13.54        8.61      2.45 o 
   3  14  13       14.77        7.94      3.79 o 
   4  14  13        2.83        0.95      3.87 o 
  -4  15  13        4.29        3.01      3.33 o 
  -3  15  13        4.35        3.43      2.40 o 
  -2  15  13       23.80       18.23      4.33 o 
  -1  15  13       17.04       11.05      2.55 o 
   0  15  13        4.39        4.24      2.62 o 
   1  15  13        0.73        0.44      1.82 o 
   2  15  13        0.10        0.65      1.89 o 
   3  15  13        0.00        1.20      2.66 o 
  -2  16  13       18.55        6.05      2.76 o 
  -1  16  13       21.62       14.40      5.01 o 
   0  16  13        0.26        0.55      1.53 o 
   1  16  13        1.67       -0.24      1.53 o 
   2  16  13       18.37        9.16      6.43 o 
  -8   0  14      882.50      984.42     29.48 o 
  -6   0  14     1779.43     1816.40     45.56 o 
  -4   0  14        4.98        5.55      5.82 o 
  -2   0  14      957.85      934.13     13.94 o 
   0   0  14        0.11        7.55      2.01 o 
   2   0  14     1696.82     1600.51     22.74 o 
   4   0  14       13.92       16.90      4.37 o 
   6   0  14      220.72      210.57     53.22 o 
   8   0  14       22.05       15.73     12.90 o 
  -9   1  14       26.81       20.18      7.87 o 
  -8   1  14        0.80        2.50      3.55 o 
  -7   1  14      428.65      427.31     13.77 o 
  -6   1  14       31.99       33.73      5.65 o 
  -5   1  14       22.84       32.52      5.26 o 
  -4   1  14        2.93        3.34      2.84 o 
  -3   1  14       67.72       86.67      2.66 o 
  -2   1  14        1.26        4.18      1.10 o 
  -1   1  14      234.51      177.63      3.28 o 
   0   1  14        1.69        5.24      1.12 o 
   1   1  14        1.29        3.29      1.27 o 
   2   1  14        0.78        6.84      1.99 o 
   3   1  14      340.13      326.97      7.14 o 
   4   1  14      937.46      989.81     16.03 o 
   5   1  14       65.90       73.72      6.09 o 
   6   1  14        0.59        6.58      4.57 o 
   7   1  14       64.99       83.55      9.46 o 
   8   1  14        9.78        8.38      4.79 o 
  -9   2  14        8.29        5.47      5.32 o 
  -8   2  14      271.02      300.25     10.30 o 
  -7   2  14       55.54       60.78      6.96 o 
  -6   2  14      176.39      175.40      7.19 o 
  -5   2  14       37.91       45.37      4.86 o 
  -4   2  14      134.72      138.36      6.17 o 
  -3   2  14     1349.45     1391.57     13.73 o 
  -2   2  14      366.51      383.36      4.34 o 
  -1   2  14       14.98       16.20      1.64 o 
   0   2  14      100.00      111.24      2.26 o 
   1   2  14        0.07        4.50      1.13 o 
   2   2  14      404.14      395.97      6.72 o 
   3   2  14      560.88      550.51     10.05 o 
   4   2  14       23.13       49.79      7.67 o 
   5   2  14        1.63        1.52      2.78 o 
   6   2  14      135.43      138.75      9.35 o 
   7   2  14        0.07        0.65      2.88 o 
   8   2  14       18.19       11.26      3.56 o 
  -8   3  14       61.61       64.86      5.65 o 
  -7   3  14       49.42       49.46      5.64 o 
  -6   3  14       47.88       47.25      6.24 o 
  -5   3  14        2.83        9.32      3.42 o 
  -4   3  14      352.23      337.87      8.04 o 
  -3   3  14      104.65      114.15      3.22 o 
  -2   3  14      470.24      451.03      5.14 o 
  -1   3  14      845.46      864.50      7.47 o 
   0   3  14      499.61      519.94      4.82 o 
   1   3  14      658.97      607.08      5.64 o 
   2   3  14        6.77       11.62      1.82 o 
   3   3  14       41.75       45.80      3.99 o 
   4   3  14      270.66      270.04      7.49 o 
   5   3  14       99.50      101.76      6.31 o 
   6   3  14       68.39       76.42      5.68 o 
   7   3  14       28.20       24.43      4.25 o 
   8   3  14        0.40        0.92      3.01 o 
  -8   4  14       12.78       13.37      4.35 o 
  -7   4  14       44.74       57.52      6.04 o 
  -6   4  14      187.39      198.33      8.56 o 
  -5   4  14       82.27       71.71      5.04 o 
  -4   4  14       62.78       62.64      5.09 o 
  -3   4  14     1049.00      947.05     10.99 o 
  -2   4  14        2.25        6.19      1.67 o 
  -1   4  14      234.46      234.92      3.70 o 
   0   4  14      592.56      567.48      5.61 o 
   1   4  14       43.87       48.26      1.99 o 
   2   4  14       24.48       16.53      2.34 o 
   3   4  14      510.62      513.77      9.94 o 
   4   4  14       11.72       12.37      3.13 o 
   5   4  14       40.75       40.43      5.19 o 
   6   4  14      243.50      263.79     11.62 o 
   7   4  14        0.09       -2.74      3.38 o 
   8   4  14        0.56       -0.16      3.48 o 
  -8   5  14       17.39        9.29      6.04 o 
  -7   5  14        5.86        5.93      3.90 o 
  -6   5  14       13.80       18.71      5.49 o 
  -5   5  14      281.78      291.21     17.68 o 
  -4   5  14      133.53      130.12      5.92 o 
  -3   5  14      495.34      488.88     11.95 o 
  -2   5  14       53.24       48.31      2.49 o 
  -1   5  14      679.49      636.89      8.50 o 
   0   5  14       82.51       76.85      3.21 o 
   1   5  14       15.40       13.36      1.70 o 
   2   5  14      854.11      820.02     16.52 o 
   3   5  14       34.41       34.01      3.77 o 
   4   5  14       78.65       97.74      6.13 o 
   5   5  14      136.88      145.21      6.72 o 
   6   5  14        1.74        3.49      3.52 o 
   7   5  14       27.34       12.41      4.70 o 
  -8   6  14       18.93       19.79      7.53 o 
  -7   6  14       33.07       32.26      5.07 o 
  -6   6  14      164.00      182.70      7.91 o 
  -5   6  14      235.57      226.32      6.95 o 
  -4   6  14        2.79        5.52      2.51 o 
  -3   6  14       11.90        9.06      2.50 o 
  -2   6  14        0.29        0.54      2.10 o 
  -1   6  14      422.65      356.61      7.23 o 
   0   6  14        1.46        2.95      1.54 o 
   1   6  14      395.82      430.43      8.70 o 
   2   6  14        7.85        8.04      2.55 o 
   3   6  14       36.85       37.40      4.25 o 
   4   6  14       90.77       95.20      4.90 o 
   5   6  14       56.84       60.75      8.02 o 
   6   6  14       34.02       35.28      4.52 o 
   7   6  14        0.67        0.96      2.90 o 
  -8   7  14        5.68        3.05      3.48 o 
  -7   7  14      100.02      108.88      7.49 o 
  -6   7  14       10.60       14.41      3.59 o 
  -5   7  14       31.86       31.51      3.92 o 
  -4   7  14       17.24       21.51      4.11 o 
  -3   7  14      583.74      532.72     11.65 o 
  -2   7  14      184.21      165.07      5.60 o 
  -1   7  14       37.32       44.83      4.85 o 
   0   7  14        8.38       15.91      2.50 o 
   1   7  14       26.33       34.05      3.16 o 
   2   7  14      118.60      104.18      4.55 o 
   3   7  14        1.62        4.74      2.60 o 
   4   7  14       21.28       21.75      3.53 o 
   5   7  14      108.48      126.52      6.50 o 
   6   7  14       69.55       79.49      5.40 o 
   7   7  14       17.99       18.22      4.67 o 
  -7   8  14       88.98       84.15      6.28 o 
  -6   8  14        3.91        0.17      1.90 o 
  -5   8  14      221.28      248.98      7.74 o 
  -4   8  14      357.21      338.90      8.96 o 
  -3   8  14      154.58      155.99      6.26 o 
  -2   8  14      624.15      643.81     11.81 o 
  -1   8  14      218.27      253.35      8.90 o 
   0   8  14       40.14       35.48      2.86 o 
   1   8  14        3.32        8.82      2.54 o 
   2   8  14       27.01       26.91      3.60 o 
   3   8  14       18.75       21.46      3.77 o 
   4   8  14       40.18       36.39      4.56 o 
   5   8  14      141.23      174.94      8.97 o 
   6   8  14        1.18        2.33      3.03 o 
   7   8  14        8.07        6.58      3.89 o 
  -7   9  14        7.15        2.85      3.40 o 
  -6   9  14      114.02      109.79      6.75 o 
  -5   9  14      128.08      131.83      5.89 o 
  -4   9  14       51.42       47.10      4.73 o 
  -3   9  14        0.08        0.96      2.42 o 
  -2   9  14       19.59       25.84      3.80 o 
  -1   9  14       73.50       78.95      6.26 o 
   0   9  14      537.62      535.10     11.60 o 
   1   9  14      644.36      673.67     16.20 o 
   2   9  14       15.02       14.04      3.01 o 
   3   9  14      254.60      263.65     10.08 o 
   4   9  14        2.95        7.79      3.54 o 
   5   9  14       10.36       12.23      3.35 o 
   6   9  14        8.97        8.59      3.70 o 
  -7  10  14       25.50       10.20      5.42 o 
  -6  10  14        3.39        1.58      2.44 o 
  -5  10  14       65.83       67.95      5.22 o 
  -4  10  14       40.04       34.35      3.84 o 
  -3  10  14        0.02        1.00      2.47 o 
  -2  10  14       27.65       24.40      3.72 o 
  -1  10  14      344.29      356.82     10.15 o 
   0  10  14      577.54      611.47     14.00 o 
   1  10  14      115.43      114.02      5.65 o 
   2  10  14       24.67       23.35      3.88 o 
   3  10  14        6.38        8.61      3.21 o 
   4  10  14        6.65        4.53      2.97 o 
   5  10  14        2.10        0.75      1.92 o 
   6  10  14       37.16       34.75      6.22 o 
  -6  11  14        1.90        0.67      2.57 o 
  -5  11  14       76.32       73.49      6.09 o 
  -4  11  14       63.94       62.16      5.76 o 
  -3  11  14       11.31       14.40      4.56 o 
  -2  11  14      153.05      118.19      5.85 o 
  -1  11  14      908.08      950.03     27.01 o 
   0  11  14       31.59       50.95      4.08 o 
   1  11  14      160.75      157.86      8.91 o 
   2  11  14        1.30        0.32      2.22 o 
   3  11  14       19.55       22.71      3.93 o 
   4  11  14        0.75       -0.37      2.58 o 
   5  11  14       11.00        6.87      2.79 o 
   6  11  14       32.57       38.83      6.30 o 
  -6  12  14        6.57        7.91      3.36 o 
  -5  12  14        4.72        3.77      2.48 o 
  -4  12  14      107.07      125.46      8.13 o 
  -3  12  14      104.94       94.45      6.28 o 
  -2  12  14       13.43       31.74      4.07 o 
  -1  12  14      127.35      162.06      9.92 o 
   0  12  14       63.13       58.84      4.42 o 
   1  12  14        6.81        5.61      2.44 o 
   2  12  14       14.04       11.04      2.97 o 
   3  12  14       61.29       72.06      4.69 o 
   4  12  14       11.76       10.04      3.77 o 
   5  12  14       20.55       14.90      3.73 o 
  -5  13  14       14.23        7.69      2.37 o 
  -4  13  14       12.96       12.88      3.48 o 
  -3  13  14        4.82        6.48      3.25 o 
  -2  13  14        7.67        5.68      2.93 o 
  -1  13  14       59.90       73.66      5.12 o 
   0  13  14       61.81       60.69      3.87 o 
   1  13  14        5.36        0.99      2.04 o 
   2  13  14       18.23       16.03      3.57 o 
   3  13  14        1.97        2.08      2.35 o 
   4  13  14        0.36        0.06      1.61 o 
  -4  14  14        5.45        3.01      1.96 o 
  -3  14  14        7.47        8.12      3.17 o 
  -2  14  14       42.54       36.68      4.64 o 
  -1  14  14       32.34       30.83      3.68 o 
   0  14  14        3.33        3.28      2.42 o 
   1  14  14        0.01        0.97      2.10 o 
   2  14  14        0.85        0.24      1.64 o 
   3  14  14       53.20       61.16     10.43 o 
   4  14  14        0.62       -0.12      1.99 o 
  -3  15  14        4.23        3.65      2.30 o 
  -2  15  14       40.36       26.78      5.28 o 
  -1  15  14       22.14       12.40      3.10 o 
   0  15  14        6.08        7.40      3.30 o 
   1  15  14        0.31        1.27      1.71 o 
   2  15  14       35.05       34.06      3.18 o 
   3  15  14        1.02       -1.40      4.39 o 
  -2  16  14       15.35        7.84      4.02 o 
  -1  16  14        2.71        0.81      2.65 o 
   0  16  14        0.71        0.46      1.83 o 
   1  16  14       28.28       29.93      7.32 o 
  -7   0  15       90.48       77.13      9.11 o 
  -5   0  15      113.22      123.67     10.45 o 
  -3   0  15      356.06      317.75      7.40 o 
  -1   0  15      552.15      522.68      8.74 o 
   1   0  15      343.63      363.71      7.73 o 
   3   0  15       85.30       87.30      6.24 o 
   5   0  15      279.28      315.48     28.45 o 
   7   0  15       37.61       54.47     12.29 o 
  -8   1  15      128.70      164.99      8.01 o 
  -7   1  15        0.25        1.73      3.69 o 
  -6   1  15      205.84      207.56      7.88 o 
  -5   1  15      356.39      364.46     11.41 o 
  -4   1  15        3.92        3.92      2.84 o 
  -3   1  15      206.12      213.04      3.93 o 
  -2   1  15      187.56      173.38      3.31 o 
  -1   1  15      606.43      576.51      7.15 o 
   0   1  15      857.08      826.84      6.75 o 
   1   1  15     1271.36     1264.12     12.23 o 
   2   1  15       14.55       13.09      3.11 o 
   3   1  15        4.11       -0.18      2.39 o 
   4   1  15       87.79       87.82      5.55 o 
   5   1  15      599.13      606.30     48.62 o 
   6   1  15        4.83        8.03      5.05 o 
   7   1  15        5.20        7.84      7.41 o 
   8   1  15        2.09       -2.67      4.88 o 
  -8   2  15        0.41       -0.35      3.46 o 
  -7   2  15        1.49        4.18      4.16 o 
  -6   2  15       95.55       91.95      5.99 o 
  -5   2  15      185.10      182.71      7.25 o 
  -4   2  15      142.85      173.77      6.95 o 
  -3   2  15       47.37       50.64      2.59 o 
  -2   2  15        0.09        2.60      1.25 o 
  -1   2  15      239.76      205.56      3.52 o 
   0   2  15      127.76      150.84      2.48 o 
   1   2  15      698.81      682.84      6.68 o 
   2   2  15     2907.92     3041.29     57.53 o 
   3   2  15      651.74      627.31     10.77 o 
   4   2  15      275.92      314.57      8.34 o 
   5   2  15      271.96      267.71     21.88 o 
   6   2  15      105.55      118.80     10.35 o 
   7   2  15       51.16       79.27      8.10 o 
   8   2  15        0.02        2.13      2.97 o 
  -8   3  15        0.56        0.15      2.14 o 
  -7   3  15        2.80        1.36      3.24 o 
  -6   3  15        1.86        3.84      3.33 o 
  -5   3  15       11.48       14.90      3.55 o 
  -4   3  15       18.68       26.05      4.02 o 
  -3   3  15        8.49       11.64      2.04 o 
  -2   3  15      981.02     1008.33      9.45 o 
  -1   3  15      235.14      238.14      4.06 o 
   0   3  15      317.68      296.81      4.01 o 
   1   3  15       22.97       27.24      1.84 o 
   2   3  15     1056.22     1008.85     23.57 o 
   3   3  15       29.36       29.17      4.23 o 
   4   3  15        6.13        9.17      2.96 o 
   5   3  15       16.67       18.85      3.73 o 
   6   3  15        2.49        3.97      3.74 o 
   7   3  15        0.74        1.99      2.57 o 
   8   3  15       17.81       11.87      3.78 o 
  -8   4  15       13.54       12.61      4.18 o 
  -7   4  15        0.44        0.85      2.98 o 
  -6   4  15       41.45       45.00      5.02 o 
  -5   4  15       46.44       52.28      4.51 o 
  -4   4  15      777.99      773.85     12.88 o 
  -3   4  15      666.49      661.34     10.55 o 
  -2   4  15        1.43        7.39      2.01 o 
  -1   4  15      616.27      624.18      7.57 o 
   0   4  15       45.21       35.00      2.18 o 
   1   4  15      413.53      404.85      6.04 o 
   2   4  15       57.52       54.99      2.93 o 
   3   4  15        0.07        1.41      2.25 o 
   4   4  15       65.42       87.38      4.78 o 
   5   4  15      168.22      180.29      7.37 o 
   6   4  15      287.74      322.01     18.56 o 
   7   4  15       18.76       13.79      3.80 o 
  -8   5  15       43.20       51.04      7.06 o 
  -7   5  15       11.87        9.88      4.04 o 
  -6   5  15      515.65      527.70     12.39 o 
  -5   5  15        8.51        7.82      3.41 o 
  -4   5  15      157.71      157.67      6.33 o 
  -3   5  15      491.43      449.90      8.70 o 
  -2   5  15     1102.60     1064.66     13.45 o 
  -1   5  15       96.06       80.56      3.92 o 
   0   5  15        0.02        2.00      1.69 o 
   1   5  15      171.31      172.27      4.96 o 
   2   5  15       63.41       70.67      4.58 o 
   3   5  15      253.07      244.28      9.44 o 
   4   5  15       49.40       60.74      4.70 o 
   5   5  15       47.00       40.91      4.45 o 
   6   5  15       49.64       56.19      9.27 o 
   7   5  15       11.29        8.60      3.10 o 
  -8   6  15        3.44        4.57      5.07 o 
  -7   6  15        7.99        4.00      3.34 o 
  -6   6  15      115.70      114.88      5.04 o 
  -5   6  15      592.59      617.81     13.82 o 
  -4   6  15       27.52       28.30      3.72 o 
  -3   6  15        8.55        8.09      3.05 o 
  -2   6  15       27.05       24.43      3.29 o 
  -1   6  15      339.37      305.17      7.58 o 
   0   6  15        1.98        2.93      2.20 o 
   1   6  15      215.13      190.86      5.92 o 
   2   6  15      236.95      229.28      6.19 o 
   3   6  15        0.12       -0.74      2.66 o 
   4   6  15        8.76        6.87      3.46 o 
   5   6  15        0.26       -2.83      2.83 o 
   6   6  15      111.02      112.58      7.85 o 
   7   6  15        8.83        2.16      2.84 o 
  -8   7  15       53.31       47.42      8.35 o 
  -7   7  15        3.74        1.35      4.16 o 
  -6   7  15      250.72      266.28      8.09 o 
  -5   7  15       76.99       86.82      4.99 o 
  -4   7  15        1.83        4.49      3.35 o 
  -3   7  15       71.26       63.52      5.03 o 
  -2   7  15      185.20      178.03      7.70 o 
  -1   7  15      111.88      112.91      5.02 o 
   0   7  15       73.57       81.63      4.54 o 
   1   7  15      167.48      186.77      6.42 o 
   2   7  15       38.09       41.36      3.88 o 
   3   7  15      172.86      172.15      6.32 o 
   4   7  15        8.10       14.96      4.03 o 
   5   7  15        5.35        5.98      3.85 o 
   6   7  15       97.58      116.06      7.81 o 
   7   7  15       27.90       33.60      7.02 o 
  -7   8  15        0.28       -1.44      2.15 o 
  -6   8  15        5.22        5.42      2.72 o 
  -5   8  15        1.37       -0.57      2.29 o 
  -4   8  15       48.99       55.02      5.05 o 
  -3   8  15      218.20      204.97      7.46 o 
  -2   8  15        3.45        6.99      3.67 o 
  -1   8  15      127.24      138.59      6.32 o 
   0   8  15      130.60      137.57      4.96 o 
   1   8  15        4.83       10.01      2.95 o 
   2   8  15        0.06        2.66      2.48 o 
   3   8  15       38.15       28.65      4.01 o 
   4   8  15        3.33        2.97      2.61 o 
   5   8  15       85.81       94.27      5.89 o 
   6   8  15        3.20        2.04      2.58 o 
   7   8  15       19.40       15.08      3.62 o 
  -7   9  15       24.36       18.86      6.92 o 
  -6   9  15        0.38        0.28      2.08 o 
  -5   9  15        0.17        0.32      2.55 o 
  -4   9  15      212.65      199.66      7.26 o 
  -3   9  15       33.03       29.26      4.81 o 
  -2   9  15      135.17      133.11      5.95 o 
  -1   9  15      972.35      998.35     17.43 o 
   0   9  15      434.59      436.45      9.22 o 
   1   9  15      168.32      171.35      6.25 o 
   2   9  15      248.75      236.02      8.76 o 
   3   9  15      173.50      176.46      8.61 o 
   4   9  15        3.81        5.63      2.90 o 
   5   9  15        3.25        3.39      2.56 o 
   6   9  15       50.70       73.06      6.81 o 
  -7  10  15        0.75       -0.94      4.67 o 
  -6  10  15        3.78        4.46      2.44 o 
  -5  10  15      133.72      127.38      6.29 o 
  -4  10  15        0.35        2.60      2.68 o 
  -3  10  15        4.16        6.65      3.40 o 
  -2  10  15      101.12      105.80      5.71 o 
  -1  10  15     1162.96     1210.77     30.57 o 
   0  10  15      111.15      122.75      5.17 o 
   1  10  15        5.85        8.98      2.76 o 
   2  10  15       11.60        9.78      3.17 o 
   3  10  15       11.69       15.90      3.35 o 
   4  10  15        0.60        2.17      2.28 o 
   5  10  15       23.79       14.55      2.77 o 
   6  10  15       12.11       15.36      5.16 o 
  -6  11  15        0.62        1.03      2.12 o 
  -5  11  15       16.92       10.89      3.09 o 
  -4  11  15       18.76       19.40      3.75 o 
  -3  11  15      283.53      307.88     11.31 o 
  -2  11  15       87.55       99.55      6.08 o 
  -1  11  15       70.51       72.73      5.06 o 
   0  11  15      360.52      315.28      9.94 o 
   1  11  15      156.12      133.29      8.39 o 
   2  11  15        1.07        3.23      2.53 o 
   3  11  15       52.45       46.86      5.00 o 
   4  11  15        0.58        0.96      2.41 o 
   5  11  15        5.79        5.01      2.39 o 
  -6  12  15       40.28       30.13      9.06 o 
  -5  12  15       53.97       59.39      6.63 o 
  -4  12  15        1.63        2.69      2.81 o 
  -3  12  15       60.15       65.82      5.58 o 
  -2  12  15       29.92       24.72      4.13 o 
  -1  12  15        3.82       14.28      3.41 o 
   0  12  15      123.64      120.21      5.27 o 
   1  12  15       86.11       79.93      6.40 o 
   2  12  15       41.05       45.59      3.65 o 
   3  12  15        3.31        2.68      2.57 o 
   4  12  15        2.56        3.40      2.52 o 
   5  12  15        8.46       10.86      3.60 o 
  -5  13  15        2.09       -0.93      2.69 o 
  -4  13  15       32.60       39.63      5.15 o 
  -3  13  15       19.34       26.15      4.69 o 
  -2  13  15       75.16       82.81      6.43 o 
  -1  13  15        0.38        1.79      2.45 o 
   0  13  15       12.40        9.13      2.55 o 
   1  13  15       37.73       40.42      3.95 o 
   2  13  15       16.67       15.38      3.22 o 
   3  13  15       12.84        9.05      3.56 o 
   4  13  15        0.06        0.39      2.17 o 
  -4  14  15       39.20       44.17      5.49 o 
  -3  14  15        0.35        1.52      2.49 o 
  -2  14  15        1.13        2.47      2.92 o 
  -1  14  15       13.55       12.43      3.27 o 
   0  14  15        3.30        2.01      1.87 o 
   1  14  15        3.51        1.97      1.96 o 
   2  14  15        1.94        3.53      1.99 o 
   3  14  15        4.30        3.95      2.74 o 
  -3  15  15        0.21       -1.01      2.06 o 
  -2  15  15       13.76        8.79      2.84 o 
  -1  15  15       47.17       41.64      5.67 o 
   0  15  15        0.00        0.17      1.78 o 
   1  15  15       19.38       12.06      3.22 o 
   2  15  15       17.61       11.40      4.27 o 
  -8   0  16      487.75      582.94     19.01 o 
  -6   0  16      775.29      761.76     21.14 o 
  -4   0  16        4.67        8.95      5.84 o 
  -2   0  16      649.88      642.62     15.61 o 
   0   0  16      225.09      214.85      5.72 o 
   2   0  16        7.73       10.40      4.53 o 
   4   0  16        0.53        1.32      3.00 o 
   6   0  16        5.38        8.84      8.51 o 
  -8   1  16      220.20      283.24     10.28 o 
  -7   1  16        0.01        2.28      3.63 o 
  -6   1  16      266.87      303.70     13.21 o 
  -5   1  16      365.10      355.23      9.65 o 
  -4   1  16        8.95       13.15      3.34 o 
  -3   1  16       58.98       51.41      3.70 o 
  -2   1  16       75.34       74.31      4.45 o 
  -1   1  16      155.33      144.33      4.01 o 
   0   1  16      275.70      242.70      3.98 o 
   1   1  16        8.66       16.01      1.90 o 
   2   1  16       13.30       21.97      3.32 o 
   3   1  16      213.74      217.88      8.51 o 
   4   1  16      120.86      116.73      5.49 o 
   5   1  16      133.01      124.99     15.83 o 
   6   1  16       12.75       10.84      4.19 o 
   7   1  16        2.89        6.06      6.87 o 
  -8   2  16       23.89       36.05      5.87 o 
  -7   2  16       60.30       57.75      6.95 o 
  -6   2  16      549.12      545.30     12.50 o 
  -5   2  16      113.71      100.47      6.45 o 
  -4   2  16       74.52       80.81      4.68 o 
  -3   2  16      110.29      106.18      5.45 o 
  -2   2  16      270.87      261.02      5.60 o 
  -1   2  16      101.03       96.28      3.31 o 
   0   2  16       34.33       39.56      2.00 o 
   1   2  16      201.05      176.06      3.46 o 
   2   2  16      491.39      492.83      8.98 o 
   3   2  16      251.85      247.12      7.06 o 
   4   2  16      101.67       99.95      5.13 o 
   5   2  16        4.62        4.33      3.01 o 
   6   2  16        4.52        6.82      3.10 o 
   7   2  16        4.00        5.53      3.64 o 
  -8   3  16        4.63        4.68      2.83 o 
  -7   3  16        8.81        5.88      4.91 o 
  -6   3  16        1.97        3.97      3.32 o 
  -5   3  16      185.09      193.30      7.23 o 
  -4   3  16        8.25       13.21      3.64 o 
  -3   3  16      255.64      225.23      6.48 o 
  -2   3  16       45.89       59.00      3.53 o 
  -1   3  16      328.46      280.52      5.44 o 
   0   3  16       81.45       71.09      2.99 o 
   1   3  16        5.48        6.37      1.91 o 
   2   3  16      353.74      330.73      9.08 o 
   3   3  16        1.04        4.08      3.03 o 
   4   3  16      360.10      363.93     10.47 o 
   5   3  16       12.71        8.94      3.60 o 
   6   3  16       95.18       94.51      7.86 o 
   7   3  16        6.16        8.10      3.78 o 
  -8   4  16        3.46        4.78      3.23 o 
  -7   4  16      134.32      145.83      6.99 o 
  -6   4  16       15.22       19.92      4.35 o 
  -5   4  16      214.21      217.98      8.21 o 
  -4   4  16       60.35       59.34      5.22 o 
  -3   4  16       35.45       34.01      3.51 o 
  -2   4  16     1953.67     1993.58     22.10 o 
  -1   4  16      304.02      308.00      7.75 o 
   0   4  16        0.17        3.37      1.89 o 
   1   4  16      271.16      233.30      5.28 o 
   2   4  16      141.72      150.32      4.95 o 
   3   4  16       14.23       12.31      3.40 o 
   4   4  16       50.27       61.85      4.53 o 
   5   4  16       20.15       23.25      4.48 o 
   6   4  16        8.76       11.11      3.77 o 
   7   4  16       17.77       12.82      3.34 o 
  -8   5  16       24.59       21.66      5.01 o 
  -7   5  16       14.63       20.55      5.44 o 
  -6   5  16       32.84       33.15      4.83 o 
  -5   5  16      196.41      213.05     12.48 o 
  -4   5  16      230.65      255.47      8.53 o 
  -3   5  16      636.54      613.67     10.56 o 
  -2   5  16       12.05       13.88      2.80 o 
  -1   5  16      410.50      389.40      8.41 o 
   0   5  16       78.37       67.43      4.03 o 
   1   5  16       42.99       38.47      3.50 o 
   2   5  16       17.48       17.35      2.89 o 
   3   5  16        5.36        4.01      2.45 o 
   4   5  16      109.69       98.61      5.59 o 
   5   5  16       29.60       26.25      4.38 o 
   6   5  16        3.47        5.11      3.91 o 
   7   5  16       17.34       14.90      3.08 o 
  -8   6  16       34.32       47.05      5.77 o 
  -7   6  16       49.26       61.43      5.35 o 
  -6   6  16       43.13       42.50      3.96 o 
  -5   6  16      355.35      365.35      9.93 o 
  -4   6  16       20.62       15.00      3.81 o 
  -3   6  16      222.01      204.94      6.50 o 
  -2   6  16       94.11       96.20      4.41 o 
  -1   6  16      267.29      239.07      8.70 o 
   0   6  16       56.13       61.59      4.56 o 
   1   6  16       24.82       20.59      2.89 o 
   2   6  16       97.04      104.71      5.46 o 
   3   6  16        1.28        3.97      2.61 o 
   4   6  16        3.22        1.42      2.60 o 
   5   6  16      186.73      212.71      8.28 o 
   6   6  16        0.58        1.60      2.87 o 
   7   6  16        5.51        3.36      2.73 o 
  -7   7  16        1.10       -0.30      3.29 o 
  -6   7  16       54.15       59.07      4.22 o 
  -5   7  16       16.34       12.43      3.29 o 
  -4   7  16       14.45       17.17      4.38 o 
  -3   7  16        8.50        3.18      2.60 o 
  -2   7  16       64.70       64.49      4.85 o 
  -1   7  16     1053.56     1037.84     19.20 o 
   0   7  16       30.01       34.66      3.94 o 
   1   7  16      408.02      391.20      8.11 o 
   2   7  16        2.30        8.16      3.32 o 
   3   7  16       36.03       38.73      3.48 o 
   4   7  16        0.97        4.44      2.78 o 
   5   7  16        0.06       -1.98      2.79 o 
   6   7  16        6.69        4.34      3.67 o 
   7   7  16       47.55       52.09      9.88 o 
  -7   8  16        8.51        5.29      2.83 o 
  -6   8  16       16.26       13.14      3.10 o 
  -5   8  16      121.11      115.85      5.25 o 
  -4   8  16      141.23      153.60      6.65 o 
  -3   8  16       63.43       67.52      4.95 o 
  -2   8  16      118.36      112.44      5.47 o 
  -1   8  16      119.13      111.41      5.94 o 
   0   8  16      504.15      505.58      9.59 o 
   1   8  16      650.72      666.94     16.49 o 
   2   8  16        2.44        3.03      2.41 o 
   3   8  16       57.28       60.91      5.27 o 
   4   8  16        0.76        2.59      2.36 o 
   5   8  16      141.30      147.70      6.55 o 
   6   8  16       31.94       24.39      6.93 o 
  -7   9  16        0.72        0.87      4.74 o 
  -6   9  16       43.42       38.64      6.66 o 
  -5   9  16        0.64        1.87      2.21 o 
  -4   9  16        1.66        4.30      2.94 o 
  -3   9  16        3.05        4.94      3.24 o 
  -2   9  16      196.36      207.17      7.68 o 
  -1   9  16       33.53       45.84      4.65 o 
   0   9  16       70.28       74.70      5.09 o 
   1   9  16      194.23      203.27      8.05 o 
   2   9  16        0.92        1.48      2.07 o 
   3   9  16       33.76       30.89      4.61 o 
   4   9  16        1.99        0.88      2.24 o 
   5   9  16        5.74        3.62      2.53 o 
   6   9  16       75.63       99.08     14.69 o 
  -6  10  16       63.19       50.26      9.16 o 
  -5  10  16       56.98       56.27      4.80 o 
  -4  10  16      365.51      351.54     18.13 o 
  -3  10  16       54.89       61.00      4.82 o 
  -2  10  16       22.08       26.12      4.19 o 
  -1  10  16      112.56      129.41      6.22 o 
   0  10  16        6.38        4.44      2.88 o 
   1  10  16       22.57       24.76      3.26 o 
   2  10  16      150.37      151.66      8.66 o 
   3  10  16       50.47       38.22      4.61 o 
   4  10  16        5.47        3.84      2.90 o 
   5  10  16       21.34       17.59      3.40 o 
  -6  11  16       12.61       14.25      4.82 o 
  -5  11  16       38.05       35.22      3.78 o 
  -4  11  16       20.16       30.35      4.38 o 
  -3  11  16      133.78      143.47      7.53 o 
  -2  11  16        0.16        2.86      3.16 o 
  -1  11  16      355.49      373.06     14.32 o 
   0  11  16       57.38       57.24      4.95 o 
   1  11  16        1.25        1.87      1.97 o 
   2  11  16        0.78        2.61      2.39 o 
   3  11  16      108.21      124.89      9.76 o 
   4  11  16        5.09        3.49      2.61 o 
   5  11  16       19.33       15.74      3.82 o 
  -5  12  16        0.53        2.57      2.15 o 
  -4  12  16       13.40        9.74      3.07 o 
  -3  12  16        1.71        3.11      2.93 o 
  -2  12  16      212.93      215.83      7.24 o 
  -1  12  16      108.44      119.15      5.91 o 
   0  12  16        4.20        4.55      2.61 o 
   1  12  16        0.25        1.14      1.96 o 
   2  12  16       32.87       34.99      3.76 o 
   3  12  16        9.57       13.40      3.42 o 
   4  12  16        9.98        7.36      2.66 o 
  -4  13  16        5.49        2.50      1.98 o 
  -3  13  16       10.02        9.38      4.00 o 
  -2  13  16       55.81       52.44      5.84 o 
  -1  13  16      140.23      149.24      7.47 o 
   0  13  16       36.49       33.20      4.03 o 
   1  13  16        1.40        4.67      2.37 o 
   2  13  16        3.10        4.61      2.54 o 
   3  13  16       39.75       36.46      5.17 o 
   4  13  16        5.98        5.06      2.72 o 
  -3  14  16       25.13       27.61      4.81 o 
  -2  14  16       62.66       62.38      4.64 o 
  -1  14  16       13.14        6.85      3.17 o 
   0  14  16       10.28        5.99      2.39 o 
   1  14  16        1.44       -1.14      2.15 o 
   2  14  16        0.58        0.38      1.75 o 
   3  14  16       11.33       13.17      3.60 o 
  -2  15  16        1.27        0.73      2.20 o 
  -1  15  16       55.22       41.95      7.18 o 
   0  15  16        0.91        0.42      3.43 o 
   1  15  16        6.76        2.90      3.00 o 
  -7   0  17        1.35        7.17      7.19 o 
  -5   0  17       19.60       18.93      7.60 o 
  -3   0  17        2.57        1.39      2.53 o 
  -1   0  17       14.36       17.86      5.22 o 
   1   0  17      557.50      565.28     13.65 o 
   3   0  17      369.50      394.95     27.80 o 
   5   0  17       47.49       53.98     13.13 o 
   7   0  17        0.04       -8.82     13.55 o 
  -8   1  17      246.84      274.19      9.01 o 
  -7   1  17      121.60      151.53      7.43 o 
  -6   1  17      128.50      126.37      6.54 o 
  -5   1  17       20.43       27.28      4.65 o 
  -4   1  17       30.73       29.76      4.28 o 
  -3   1  17       10.36       13.42      3.30 o 
  -2   1  17       52.48       52.52      4.12 o 
  -1   1  17      122.32      120.63      3.88 o 
   0   1  17       33.70       29.52      2.42 o 
   1   1  17       22.00       24.03      3.24 o 
   2   1  17       36.03       40.37      4.16 o 
   3   1  17      190.34      225.46      7.29 o 
   4   1  17      100.35      113.26      5.84 o 
   5   1  17        0.82        0.76      3.11 o 
   6   1  17        1.25        0.66      2.61 o 
   7   1  17        5.86        6.95      5.45 o 
  -8   2  17        6.92        7.04      3.75 o 
  -7   2  17       31.44       31.98      5.58 o 
  -6   2  17       16.27       25.84      4.45 o 
  -5   2  17       98.49       80.05      7.66 o 
  -4   2  17      119.37      118.00      5.95 o 
  -3   2  17       24.76       26.95      3.95 o 
  -2   2  17      196.00      194.71      5.77 o 
  -1   2  17      233.28      203.70      4.68 o 
   0   2  17      553.89      585.01      9.26 o 
   1   2  17       76.36       75.15      3.56 o 
   2   2  17       13.74       13.81      3.12 o 
   3   2  17      123.27      105.90      5.58 o 
   4   2  17      182.87      192.73      6.88 o 
   5   2  17       63.85       59.97      4.17 o 
   6   2  17       59.81       66.88      8.39 o 
   7   2  17        2.62        0.80      2.10 o 
  -8   3  17       21.89       18.67      4.41 o 
  -7   3  17       18.18       19.68      4.95 o 
  -6   3  17        1.96        5.01      3.35 o 
  -5   3  17       26.23       44.00      4.63 o 
  -4   3  17      183.79      154.11      6.84 o 
  -3   3  17      148.22      142.47      5.52 o 
  -2   3  17      577.23      552.60      9.45 o 
  -1   3  17      300.44      276.48      6.91 o 
   0   3  17        0.30        4.04      2.47 o 
   1   3  17       90.34       93.91      3.60 o 
   2   3  17      202.66      195.50      6.33 o 
   3   3  17      319.07      351.48      8.22 o 
   4   3  17        5.74        6.90      3.44 o 
   5   3  17        4.21        6.00      2.70 o 
   6   3  17       13.59       11.02      3.55 o 
   7   3  17       18.14       16.93      4.10 o 
  -8   4  17       25.92       26.55      4.42 o 
  -7   4  17       42.25       40.17      5.56 o 
  -6   4  17        4.85       14.94      3.58 o 
  -5   4  17       45.50       46.30      4.65 o 
  -4   4  17      182.65      170.53      8.38 o 
  -3   4  17      111.84      114.32      5.45 o 
  -2   4  17      550.65      544.76      9.69 o 
  -1   4  17      314.69      305.65      8.17 o 
   0   4  17       12.78       13.65      3.24 o 
   1   4  17        3.96        5.64      2.23 o 
   2   4  17        0.41        2.54      2.69 o 
   3   4  17        1.09        1.53      2.50 o 
   4   4  17       66.93       77.25      5.05 o 
   5   4  17       19.36       19.91      3.72 o 
   6   4  17       63.75       62.02     12.02 o 
   7   4  17        0.86        1.96      2.39 o 
  -8   5  17       18.69       21.24      5.52 o 
  -7   5  17        2.94        0.52      2.88 o 
  -6   5  17       22.49       19.10      3.99 o 
  -5   5  17       17.20       20.11      3.47 o 
  -4   5  17      682.48      730.68     15.53 o 
  -3   5  17      113.40       96.48      5.22 o 
  -2   5  17      105.84      112.06      5.56 o 
  -1   5  17       15.11       17.56      3.33 o 
   0   5  17        5.40       10.04      3.39 o 
   1   5  17      413.60      408.64      7.67 o 
   2   5  17        9.48        9.11      2.62 o 
   3   5  17       69.26       57.76      4.65 o 
   4   5  17       43.19       29.23      4.52 o 
   5   5  17      152.92      165.78      7.17 o 
   6   5  17       37.78       32.27      4.55 o 
   7   5  17        6.20        5.01      2.75 o 
  -7   6  17        9.71        7.86      3.54 o 
  -6   6  17        5.72        9.68      3.02 o 
  -5   6  17      107.03      116.89      6.71 o 
  -4   6  17      140.62      137.34      6.88 o 
  -3   6  17       98.67       99.61      5.43 o 
  -2   6  17      354.56      343.10      9.43 o 
  -1   6  17       51.46       49.91      4.83 o 
   0   6  17       23.15       23.87      4.20 o 
   1   6  17       60.42       64.66      3.60 o 
   2   6  17       10.45        8.44      3.17 o 
   3   6  17      288.86      270.10      8.31 o 
   4   6  17      148.11      143.81      5.97 o 
   5   6  17       20.22       21.11      3.90 o 
   6   6  17       96.69      102.36      7.48 o 
  -7   7  17       34.88       41.05      5.57 o 
  -6   7  17        1.85        1.25      1.90 o 
  -5   7  17        0.05       -2.45      2.45 o 
  -4   7  17        1.52        0.68      2.77 o 
  -3   7  17      102.64      105.28      5.25 o 
  -2   7  17       42.67       54.30      5.36 o 
  -1   7  17      473.88      492.10     11.74 o 
   0   7  17        3.39        2.61      2.57 o 
   1   7  17      256.41      249.30      7.64 o 
   2   7  17       56.95       55.71      4.18 o 
   3   7  17       76.29       73.66      4.64 o 
   4   7  17       18.69       18.50      3.86 o 
   5   7  17       94.14      112.98      7.91 o 
   6   7  17        8.14        8.48      3.68 o 
  -7   8  17       62.20       59.79      8.34 o 
  -6   8  17        3.57        2.06      2.37 o 
  -5   8  17       35.28       33.75      4.58 o 
  -4   8  17       35.05       32.69      4.25 o 
  -3   8  17       39.78       48.13      4.88 o 
  -2   8  17       46.23       51.01      4.36 o 
  -1   8  17     1041.04     1042.97     19.74 o 
   0   8  17      167.07      172.54      9.90 o 
   1   8  17      263.03      288.77     12.32 o 
   2   8  17        9.97       10.31      3.53 o 
   3   8  17        0.15        1.69      2.57 o 
   4   8  17       56.89       57.40      6.07 o 
   5   8  17        6.44        4.58      2.98 o 
   6   8  17        0.38        1.71      2.60 o 
  -6   9  17        1.21        3.37      2.12 o 
  -5   9  17       45.07       39.05      3.81 o 
  -4   9  17       14.65       14.48      3.35 o 
  -3   9  17        3.68        7.93      3.60 o 
  -2   9  17     1341.70     1360.12     29.39 o 
  -1   9  17       89.42       93.84      6.15 o 
   0   9  17      386.59      394.25     11.71 o 
   1   9  17        0.04        3.17      2.23 o 
   2   9  17      336.76      318.58     13.11 o 
   3   9  17      131.88      142.02      9.30 o 
   4   9  17        9.23        7.39      2.96 o 
   5   9  17        0.42        1.75      2.59 o 
   6   9  17        2.69        3.44      3.84 o 
  -6  10  17        8.52        9.45      3.22 o 
  -5  10  17       86.93       89.87      4.98 o 
  -4  10  17       10.41       14.82      4.51 o 
  -3  10  17       33.87       37.65      4.42 o 
  -2  10  17       60.50       63.92      4.71 o 
  -1  10  17       57.08       67.54      5.27 o 
   0  10  17       13.79       15.09      4.08 o 
   1  10  17      194.35      178.60      8.37 o 
   2  10  17       73.74       74.54      5.33 o 
   3  10  17        6.47        7.10      2.97 o 
   4  10  17       10.18        7.50      3.14 o 
   5  10  17       11.85        8.46      2.68 o 
  -5  11  17       35.02       26.29      4.37 o 
  -4  11  17       22.81       21.08      4.34 o 
  -3  11  17      125.11      141.03      7.17 o 
  -2  11  17      483.73      476.85     17.83 o 
  -1  11  17      168.71      180.36      7.38 o 
   0  11  17       26.23       41.01      4.91 o 
   1  11  17       20.82       18.04      3.02 o 
   2  11  17        2.28        0.37      1.81 o 
   3  11  17        0.84        3.06      2.81 o 
   4  11  17        0.72        1.37      2.25 o 
   5  11  17        1.07        0.89      3.53 o 
  -5  12  17      236.52      249.15     24.86 o 
  -4  12  17        9.55        2.57      2.16 o 
  -3  12  17       11.35       10.76      3.41 o 
  -2  12  17       36.09       42.15      4.40 o 
  -1  12  17       31.06       34.79      3.66 o 
   0  12  17        0.03        1.32      2.13 o 
   1  12  17        4.00        3.40      2.64 o 
   2  12  17       10.82        9.14      2.43 o 
   3  12  17        1.45        3.92      2.33 o 
   4  12  17        0.01       -1.34      2.44 o 
  -4  13  17        0.00       -0.50      2.34 o 
  -3  13  17       31.54       28.93      4.64 o 
  -2  13  17        2.29        1.77      2.90 o 
  -1  13  17       93.37       89.32      4.95 o 
   0  13  17       34.18       32.17      3.56 o 
   1  13  17        0.14       -0.70      2.01 o 
   2  13  17        2.12       -0.28      1.36 o 
   3  13  17        0.12       -0.73      1.86 o 
  -3  14  17        6.86        8.17      3.23 o 
  -2  14  17        0.20        1.37      2.43 o 
  -1  14  17        0.18       -0.38      2.16 o 
   0  14  17        5.40        4.33      1.81 o 
   1  14  17        4.85        2.26      1.86 o 
   2  14  17        0.20        0.98      2.11 o 
  -1  15  17        0.04        0.37      3.17 o 
   0  15  17        0.35        0.05      2.30 o 
  -8   0  18       27.21       20.30      6.46 o 
  -6   0  18       17.45       15.37      6.26 o 
  -4   0  18       30.53       32.18      9.31 o 
  -2   0  18      215.19      233.87     10.41 o 
   0   0  18      181.06      173.64      8.00 o 
   2   0  18       81.93       77.73      7.90 o 
   4   0  18       32.32       30.56      6.75 o 
   6   0  18        2.13        1.68      3.59 o 
  -8   1  18       29.12       40.45      4.97 o 
  -7   1  18      221.89      267.64     10.05 o 
  -6   1  18      207.50      219.07      6.87 o 
  -5   1  18      194.70      176.55      8.56 o 
  -4   1  18       34.05       29.67      7.84 o 
  -3   1  18        2.14        6.94      3.07 o 
  -2   1  18       22.07       18.41      3.48 o 
  -1   1  18      285.51      300.78      7.75 o 
   0   1  18        4.76        4.87      2.53 o 
   1   1  18        2.86        3.65      2.17 o 
   2   1  18      373.61      364.48      9.94 o 
   3   1  18       58.11       68.45      4.98 o 
   4   1  18      207.31      210.49     12.48 o 
   5   1  18      103.07      136.96     14.71 o 
   6   1  18        0.97        2.16      3.74 o 
   7   1  18        0.79        2.79      4.11 o 
  -8   2  18       21.51       14.06      3.92 o 
  -7   2  18      175.15      199.31      8.78 o 
  -6   2  18       25.21       23.33      4.01 o 
  -5   2  18       20.38       33.39      4.68 o 
  -4   2  18      131.75      124.42      6.82 o 
  -3   2  18      310.24      303.95      8.22 o 
  -2   2  18       19.83       21.90      3.05 o 
  -1   2  18      127.82      118.16      4.93 o 
   0   2  18      366.79      363.83      7.52 o 
   1   2  18      792.20      827.01     11.79 o 
   2   2  18      162.42      156.51      6.42 o 
   3   2  18      344.99      383.38      9.64 o 
   4   2  18        0.02        2.57      2.54 o 
   5   2  18        1.04        2.01      2.63 o 
   6   2  18        3.64        3.92      3.27 o 
   7   2  18        0.51       -0.59      2.60 o 
  -8   3  18        1.00        2.07      2.70 o 
  -7   3  18       67.91       76.28      5.73 o 
  -6   3  18       70.11       74.13      5.45 o 
  -5   3  18      142.83      144.61      8.11 o 
  -4   3  18      191.90      217.78      7.96 o 
  -3   3  18      193.15      182.28      8.22 o 
  -2   3  18       23.70       30.46      3.25 o 
  -1   3  18       77.10       77.68      4.86 o 
   0   3  18      461.06      461.35      9.28 o 
   1   3  18      174.49      171.66      5.18 o 
   2   3  18      287.99      318.75      7.49 o 
   3   3  18       35.99       37.64      4.34 o 
   4   3  18      401.63      426.39     12.08 o 
   5   3  18       28.94       34.96      3.69 o 
   6   3  18       27.77       36.20      4.94 o 
   7   3  18        7.57        6.02      3.31 o 
  -7   4  18       12.78       13.51      4.13 o 
  -6   4  18       60.44       63.80      4.74 o 
  -5   4  18       89.71       85.13      5.65 o 
  -4   4  18     1246.41     1216.85     19.67 o 
  -3   4  18       72.64       59.16      5.04 o 
  -2   4  18      741.08      718.83     11.60 o 
  -1   4  18        4.19        3.92      2.69 o 
   0   4  18     1229.70     1201.96     17.71 o 
   1   4  18        9.60       15.43      2.54 o 
   2   4  18       30.25       33.17      4.08 o 
   3   4  18        0.92        1.48      2.47 o 
   4   4  18      136.10      137.68      5.93 o 
   5   4  18       46.14       55.67      5.75 o 
   6   4  18       13.16       13.22      4.09 o 
   7   4  18        0.73        2.45      3.36 o 
  -7   5  18        1.39        4.02      3.53 o 
  -6   5  18       79.98       85.08      4.86 o 
  -5   5  18        2.08        5.31      2.90 o 
  -4   5  18      182.30      163.65      7.22 o 
  -3   5  18       79.66       77.43      5.43 o 
  -2   5  18      161.84      168.95      6.87 o 
  -1   5  18       46.91       49.42      4.55 o 
   0   5  18      283.81      300.97      7.44 o 
   1   5  18       98.89      110.53      5.43 o 
   2   5  18        7.58        7.69      3.26 o 
   3   5  18      164.12      164.89      5.93 o 
   4   5  18        0.78        3.70      2.40 o 
   5   5  18       51.87       65.46      4.76 o 
   6   5  18        0.58        2.32      3.05 o 
  -7   6  18        5.68        5.19      2.92 o 
  -6   6  18        1.47        0.60      2.25 o 
  -5   6  18        7.03        8.62      3.63 o 
  -4   6  18       27.06       25.14      4.12 o 
  -3   6  18       71.83       68.36      4.93 o 
  -2   6  18        0.02       -1.16      2.51 o 
  -1   6  18      241.11      226.66      7.81 o 
   0   6  18       68.64       72.08      5.26 o 
   1   6  18      103.44       95.02      4.24 o 
   2   6  18        2.37        2.66      2.63 o 
   3   6  18       34.04       35.81      4.24 o 
   4   6  18       10.19       11.42      3.40 o 
   5   6  18        5.59        3.07      2.67 o 
   6   6  18        0.82        0.38      2.45 o 
  -7   7  18        1.09        0.95      2.23 o 
  -6   7  18        0.58        1.43      1.98 o 
  -5   7  18      119.27      124.73      6.51 o 
  -4   7  18       80.17       76.08      5.26 o 
  -3   7  18       41.01       25.49      4.35 o 
  -2   7  18      192.16      203.83      9.04 o 
  -1   7  18       64.53       57.96      5.76 o 
   0   7  18      207.43      203.22      7.22 o 
   1   7  18      126.60      120.43      5.22 o 
   2   7  18      117.39      103.92      5.04 o 
   3   7  18       56.91       56.14      5.43 o 
   4   7  18       30.67       28.12      3.77 o 
   5   7  18       21.01       16.38      3.82 o 
   6   7  18       25.43       19.76      4.06 o 
  -6   8  18       14.75       15.50      3.37 o 
  -5   8  18       29.93       23.16      4.54 o 
  -4   8  18       17.75       20.45      3.67 o 
  -3   8  18       76.49       74.99      5.17 o 
  -2   8  18       27.84       26.82      4.73 o 
  -1   8  18      143.97      156.14      7.35 o 
   0   8  18        2.91        2.59      3.12 o 
   1   8  18      393.68      369.01     13.05 o 
   2   8  18       15.84       19.75      3.41 o 
   3   8  18        4.74        9.84      3.07 o 
   4   8  18        0.07        0.60      2.12 o 
   5   8  18       13.09       13.05      3.00 o 
   6   8  18        6.32        6.50      4.05 o 
  -6   9  18        0.30       -0.22      2.02 o 
  -5   9  18        3.42        7.09      3.00 o 
  -4   9  18      216.22      217.05      7.05 o 
  -3   9  18       86.28       88.63      5.90 o 
  -2   9  18      481.12      492.07     11.01 o 
  -1   9  18       64.05       69.71      5.98 o 
   0   9  18       91.09       91.39      6.35 o 
   1   9  18        5.18       10.13      3.00 o 
   2   9  18       60.53       71.92      5.37 o 
   3   9  18       90.68       96.12      5.79 o 
   4   9  18       12.06       13.50      4.30 o 
   5   9  18       15.90       10.16      3.04 o 
  -6  10  18        0.78        2.95      5.85 o 
  -5  10  18       13.54        9.36      2.80 o 
  -4  10  18      190.09      193.25      8.11 o 
  -3  10  18      343.11      345.30      9.31 o 
  -2  10  18        9.27       13.81      3.71 o 
  -1  10  18        3.42        4.03      3.07 o 
   0  10  18      221.22      201.09      8.30 o 
   1  10  18       61.00       56.90      4.63 o 
   2  10  18      115.37       98.12      6.14 o 
   3  10  18       12.49        9.56      2.80 o 
   4  10  18       34.29       20.48      4.37 o 
   5  10  18        1.87       -0.25      2.58 o 
  -5  11  18      108.44      108.16      7.20 o 
  -4  11  18        8.15        6.82      3.14 o 
  -3  11  18      175.21      192.18      9.55 o 
  -2  11  18        6.54        4.05      3.36 o 
  -1  11  18      220.32      234.16      7.33 o 
   0  11  18       58.81       46.82      4.53 o 
   1  11  18        2.82        2.78      2.09 o 
   2  11  18      107.06      103.06      7.18 o 
   3  11  18        0.01       -1.42      2.39 o 
   4  11  18        1.55        2.05      2.40 o 
  -4  12  18        2.49        2.87      2.63 o 
  -3  12  18       20.82       27.92      3.81 o 
  -2  12  18       50.04       43.17      4.23 o 
  -1  12  18       25.12       21.98      3.81 o 
   0  12  18        6.25        4.00      2.76 o 
   1  12  18        0.08       -0.03      1.42 o 
   2  12  18        1.14        2.54      2.19 o 
   3  12  18        0.00        0.27      2.03 o 
  -3  13  18        2.89        2.54      2.56 o 
  -2  13  18        0.82        2.27      2.49 o 
  -1  13  18        4.67        3.70      2.18 o 
   0  13  18        5.73        4.82      2.80 o 
   1  13  18        3.09        1.12      1.69 o 
   2  13  18       13.15       11.54      2.89 o 
   3  13  18        2.77        3.18      1.98 o 
  -2  14  18       22.11       15.30      3.95 o 
  -1  14  18       44.37       34.34      4.26 o 
   0  14  18        0.13       -0.37      1.96 o 
   1  14  18       31.27       36.77      5.36 o 
  -7   0  19       19.60       19.04      5.77 o 
  -5   0  19      100.33       96.38     14.80 o 
  -3   0  19      300.05      317.35     13.94 o 
  -1   0  19      273.33      255.19      9.81 o 
   1   0  19      228.54      197.17      8.47 o 
   3   0  19      658.23      762.03     23.41 o 
   5   0  19        6.00        9.46      6.92 o 
   7   0  19       28.96       58.46     11.88 o 
  -7   1  19       32.78       31.17      5.60 o 
  -6   1  19      127.66      149.44      6.05 o 
  -5   1  19        4.00        8.38      4.33 o 
  -4   1  19       63.29       63.28      7.39 o 
  -3   1  19       61.26       56.63      5.40 o 
  -2   1  19      105.27      104.54      5.54 o 
  -1   1  19      631.51      637.53     12.02 o 
   0   1  19      567.39      543.01     10.77 o 
   1   1  19        7.08        8.67      2.72 o 
   2   1  19      732.13      776.21     16.64 o 
   3   1  19      330.64      354.31     15.56 o 
   4   1  19        2.76        3.67      2.68 o 
   5   1  19        1.45        1.13      2.77 o 
   6   1  19       33.06       27.83     11.67 o 
  -7   2  19       74.50       85.33      6.96 o 
  -6   2  19       30.48       39.11      4.63 o 
  -5   2  19      160.37      151.79      6.80 o 
  -4   2  19      382.26      346.78      9.81 o 
  -3   2  19       29.01       40.88      4.27 o 
  -2   2  19       21.92       31.59      3.51 o 
  -1   2  19        0.50        0.56      2.11 o 
   0   2  19      468.00      461.27     10.83 o 
   1   2  19      791.58      802.89     13.16 o 
   2   2  19      145.30      157.28      5.99 o 
   3   2  19       98.65      104.75      4.90 o 
   4   2  19       29.30       39.06      3.87 o 
   5   2  19      193.04      218.82     11.14 o 
   6   2  19        8.59        6.91      3.39 o 
  -7   3  19        3.80        5.84      3.47 o 
  -6   3  19       37.48       34.83      4.15 o 
  -5   3  19      100.57      104.07      6.17 o 
  -4   3  19       74.37       86.87      6.52 o 
  -3   3  19       87.06       89.83      6.35 o 
  -2   3  19      171.37      168.20      5.94 o 
  -1   3  19      136.82      124.20      5.08 o 
   0   3  19       68.44       76.53      4.56 o 
   1   3  19      762.80      794.12     13.38 o 
   2   3  19      103.33       91.29      4.98 o 
   3   3  19       18.10       19.39      3.51 o 
   4   3  19      102.33       94.69      5.02 o 
   5   3  19        5.11        3.39      2.57 o 
   6   3  19        0.10       -0.13      2.36 o 
  -7   4  19       20.45       24.86      4.05 o 
  -6   4  19      144.77      143.08      6.66 o 
  -5   4  19        8.77        6.93      4.49 o 
  -4   4  19      224.24      224.29      7.63 o 
  -3   4  19       57.38       61.71      4.60 o 
  -2   4  19     1610.66     1654.52     25.05 o 
  -1   4  19      498.32      466.03      9.78 o 
   0   4  19      175.35      163.32      6.43 o 
   1   4  19      272.89      255.16      6.40 o 
   2   4  19        0.42        0.94      2.28 o 
   3   4  19       32.16       30.53      3.99 o 
   4   4  19        4.85        9.42      2.98 o 
   5   4  19      206.72      205.43     14.53 o 
   6   4  19        3.54        0.25      2.35 o 
  -7   5  19       98.17      125.44      5.97 o 
  -6   5  19       24.55       34.52      4.08 o 
  -5   5  19       79.58       86.93      5.51 o 
  -4   5  19       10.67       13.08      4.04 o 
  -3   5  19      298.73      287.79     10.34 o 
  -2   5  19       48.31       49.12      5.15 o 
  -1   5  19      214.29      214.06      7.08 o 
   0   5  19      224.16      215.07      7.74 o 
   1   5  19        8.67       12.07      3.13 o 
   2   5  19       13.77       13.62      3.59 o 
   3   5  19      221.59      214.82      7.17 o 
   4   5  19       33.14       31.53      3.38 o 
   5   5  19        2.12        2.90      3.03 o 
   6   5  19       14.63       15.67      3.32 o 
  -7   6  19        7.62        6.64      3.82 o 
  -6   6  19        9.36        7.13      2.76 o 
  -5   6  19       63.24       57.74      4.87 o 
  -4   6  19        7.26       11.18      3.98 o 
  -3   6  19        2.05        0.44      2.27 o 
  -2   6  19        0.30        1.47      2.70 o 
  -1   6  19      140.71      155.53      6.89 o 
   0   6  19      118.95      107.52      5.63 o 
   1   6  19       20.50       24.35      3.40 o 
   2   6  19       98.22       93.76      5.20 o 
   3   6  19       64.57       58.98      4.60 o 
   4   6  19       34.12       37.07      4.55 o 
   5   6  19       30.44       16.78      3.97 o 
   6   6  19        1.15        2.16      2.60 o 
  -6   7  19       22.04       21.27      2.83 o 
  -5   7  19        5.10        6.39      3.13 o 
  -4   7  19       15.14       14.70      3.82 o 
  -3   7  19       48.16       44.21      4.85 o 
  -2   7  19      131.94      149.53      6.21 o 
  -1   7  19       25.15       21.96      4.95 o 
   0   7  19      317.40      315.21      8.49 o 
   1   7  19        7.58        7.99      3.39 o 
   2   7  19        6.48        4.35      2.88 o 
   3   7  19       39.17       45.09      4.09 o 
   4   7  19        3.10        2.60      2.25 o 
   5   7  19        7.62        7.33      3.33 o 
  -6   8  19        1.22        3.27      2.22 o 
  -5   8  19        1.99        3.08      2.65 o 
  -4   8  19       91.74       82.75      4.76 o 
  -3   8  19       22.88       22.63      3.82 o 
  -2   8  19       29.69       32.84      4.00 o 
  -1   8  19       10.84       19.67      4.50 o 
   0   8  19        0.49        0.30      2.64 o 
   1   8  19      290.78      267.93      9.34 o 
   2   8  19       51.05       47.87      5.15 o 
   3   8  19        1.24        0.77      2.12 o 
   4   8  19        0.63        0.85      2.78 o 
   5   8  19        0.29        0.38      1.77 o 
  -6   9  19       51.55       61.36      4.48 o 
  -5   9  19        9.98        6.34      3.55 o 
  -4   9  19       57.35       54.40      4.64 o 
  -3   9  19       26.91       32.89      4.69 o 
  -2   9  19       89.11      113.05      5.82 o 
  -1   9  19       16.91       20.64      4.18 o 
   0   9  19      138.32      155.97      9.75 o 
   1   9  19      366.69      349.36     12.08 o 
   2   9  19       23.94       39.79      3.91 o 
   3   9  19       78.11       80.32      8.71 o 
   4   9  19        6.39        6.00      3.17 o 
   5   9  19        0.00        1.91      2.65 o 
  -5  10  19        0.76       -0.23      2.07 o 
  -4  10  19       40.45       47.95      4.53 o 
  -3  10  19      181.14      186.08      6.93 o 
  -2  10  19       72.75       84.11      5.10 o 
  -1  10  19      252.27      261.89      9.24 o 
   0  10  19      161.17      162.78      7.07 o 
   1  10  19       71.61       67.51      4.38 o 
   2  10  19        2.29        2.85      2.19 o 
   3  10  19        0.56        1.29      2.23 o 
   4  10  19        7.19        7.36      3.50 o 
  -5  11  19       77.13       85.96      7.83 o 
  -4  11  19       39.07       44.02      4.72 o 
  -3  11  19        7.79        8.02      3.04 o 
  -2  11  19      158.86      166.48      8.52 o 
  -1  11  19       42.03       56.44      4.95 o 
   0  11  19       12.36       11.75      3.08 o 
   1  11  19       16.70       12.18      3.16 o 
   2  11  19        0.21        0.74      2.27 o 
   3  11  19       91.57       79.29      6.77 o 
   4  11  19        7.54        8.95      3.37 o 
  -4  12  19       46.51       27.90      5.16 o 
  -3  12  19        1.57        2.22      2.32 o 
  -2  12  19       26.98       17.50      3.65 o 
  -1  12  19        7.83        2.73      2.90 o 
   0  12  19       19.93       20.39      3.48 o 
   1  12  19        0.29       -0.11      1.70 o 
   2  12  19        2.94        4.33      2.37 o 
   3  12  19       23.80       18.60      4.01 o 
  -3  13  19        0.23       -0.36      2.26 o 
  -2  13  19        0.85        1.29      2.25 o 
  -1  13  19       25.40       31.14      4.14 o 
   0  13  19        1.41        0.85      1.95 o 
   1  13  19        0.31        0.43      2.21 o 
   2  13  19        3.47       -0.14      1.79 o 
  -6   0  20       81.81       83.24      6.66 o 
  -4   0  20      285.85      267.67     20.03 o 
  -2   0  20        9.35       13.28      5.40 o 
   0   0  20      135.60      125.50      8.90 o 
   2   0  20        0.04        6.16      4.01 o 
   4   0  20      172.22      177.29     12.04 o 
   6   0  20        0.60       -1.67      2.94 o 
  -7   1  20       40.72       36.48      4.49 o 
  -6   1  20        0.34        0.22      2.88 o 
  -5   1  20       25.21       40.66      8.37 o 
  -4   1  20       33.41       47.86      7.89 o 
  -3   1  20       18.78       19.12      5.23 o 
  -2   1  20      102.15       99.40      5.58 o 
  -1   1  20      282.51      272.59      8.73 o 
   0   1  20       71.61       84.52      7.01 o 
   1   1  20       13.67       13.89      2.75 o 
   2   1  20       48.17       45.86      4.09 o 
   3   1  20      146.39      197.25     14.66 o 
   4   1  20        0.38        5.64      3.13 o 
   5   1  20        8.37        4.84      3.06 o 
   6   1  20       21.06       16.14      5.16 o 
  -7   2  20       32.85       32.90      4.11 o 
  -6   2  20       26.15       18.57      4.26 o 
  -5   2  20      146.97      123.65      7.78 o 
  -4   2  20      118.75       99.23      6.98 o 
  -3   2  20      173.96      148.34      6.50 o 
  -2   2  20        3.96        2.65      2.55 o 
  -1   2  20        7.21        5.26      3.01 o 
   0   2  20     1341.99     1254.53     32.75 o 
   1   2  20       11.10       12.75      3.50 o 
   2   2  20      183.75      165.23      6.64 o 
   3   2  20      145.10      138.81      5.74 o 
   4   2  20      102.42       99.68      4.79 o 
   5   2  20        5.22        4.11      2.63 o 
   6   2  20       11.80       11.55      4.01 o 
  -7   3  20       39.89       35.53      5.53 o 
  -6   3  20       20.34       25.51      3.86 o 
  -5   3  20       97.06      109.81      5.94 o 
  -4   3  20      427.33      398.90     10.82 o 
  -3   3  20        0.05        4.47      3.07 o 
  -2   3  20       15.40        9.46      3.16 o 
  -1   3  20        3.89        5.79      2.80 o 
   0   3  20        5.98       16.09      3.54 o 
   1   3  20      147.15      173.48      7.87 o 
   2   3  20       24.93       23.77      3.86 o 
   3   3  20       24.31       29.38      3.70 o 
   4   3  20       19.94       16.54      3.49 o 
   5   3  20        1.20        0.61      2.17 o 
   6   3  20       38.48       31.21      4.74 o 
  -7   4  20        4.19        4.12      3.79 o 
  -6   4  20       25.19       22.26      5.22 o 
  -5   4  20       13.86       12.64      3.29 o 
  -4   4  20       13.37       18.33      3.98 o 
  -3   4  20        1.79       -0.02      2.15 o 
  -2   4  20      312.89      315.27      9.16 o 
  -1   4  20      628.83      582.91     11.53 o 
   0   4  20     1303.96     1413.59     21.98 o 
   1   4  20      169.95      178.56      7.60 o 
   2   4  20        9.80       10.35      3.55 o 
   3   4  20      155.51      165.15      5.49 o 
   4   4  20        1.05        0.70      1.89 o 
   5   4  20        3.43        2.22      2.41 o 
   6   4  20       14.13       12.75      3.88 o 
  -7   5  20       42.33       50.10      4.94 o 
  -6   5  20      103.69      114.59      5.76 o 
  -5   5  20       60.27       49.31      4.28 o 
  -4   5  20       16.70       17.14      4.49 o 
  -3   5  20        6.51        6.48      3.80 o 
  -2   5  20        1.51        1.89      2.84 o 
  -1   5  20      835.78      872.38     16.61 o 
   0   5  20        5.91        5.18      3.21 o 
   1   5  20        2.15        4.77      2.86 o 
   2   5  20        2.14        7.04      3.15 o 
   3   5  20       11.99        9.85      3.95 o 
   4   5  20       33.96       40.41      3.40 o 
   5   5  20        3.82        5.74      2.67 o 
   6   5  20        9.31        8.16      3.49 o 
  -6   6  20       12.39       12.01      3.23 o 
  -5   6  20       15.56       11.85      3.33 o 
  -4   6  20       63.84       69.21      5.50 o 
  -3   6  20       54.27       44.15      6.26 o 
  -2   6  20       27.43       31.09      4.39 o 
  -1   6  20       14.70        8.18      3.23 o 
   0   6  20       75.99       86.96      5.18 o 
   1   6  20      237.15      211.10      7.57 o 
   2   6  20       63.93       73.12      4.95 o 
   3   6  20        0.00        0.79      2.16 o 
   4   6  20        6.24        9.06      2.45 o 
   5   6  20       43.72       62.75      5.43 o 
  -6   7  20        5.05        4.17      2.00 o 
  -5   7  20       17.66       15.81      4.17 o 
  -4   7  20       73.14       77.67      5.11 o 
  -3   7  20        0.29       -0.31      2.41 o 
  -2   7  20        2.81        2.40      2.89 o 
  -1   7  20       48.78       43.88      4.63 o 
   0   7  20       12.40        9.81      3.02 o 
   1   7  20      491.87      499.17     27.06 o 
   2   7  20        6.15        7.40      2.65 o 
   3   7  20        1.50        2.03      2.48 o 
   4   7  20       18.72       17.80      3.30 o 
   5   7  20       11.26        5.30      2.17 o 
  -6   8  20       10.50        6.87      4.67 o 
  -5   8  20       57.41       66.72      4.48 o 
  -4   8  20        0.04       -0.13      2.27 o 
  -3   8  20      107.37      104.60      5.58 o 
  -2   8  20      107.00      109.14      6.74 o 
  -1   8  20       50.93       47.05      4.65 o 
   0   8  20       47.98       50.35      5.82 o 
   1   8  20       90.34       86.92      6.04 o 
   2   8  20       23.57       18.63      2.98 o 
   3   8  20      102.34       91.33      5.47 o 
   4   8  20       40.60       42.36      5.49 o 
   5   8  20        2.72        4.64      3.13 o 
  -5   9  20       68.29       69.39      5.49 o 
  -4   9  20        8.18        8.82      3.20 o 
  -3   9  20        0.23       -0.39      2.52 o 
  -2   9  20       13.42       11.38      3.47 o 
  -1   9  20       88.32       91.26      6.71 o 
   0   9  20       53.13       52.10      4.65 o 
   1   9  20        0.00        1.91      2.35 o 
   2   9  20       82.37       74.60      4.13 o 
   3   9  20       11.97       13.12      2.86 o 
   4   9  20        0.03       -0.56      2.32 o 
  -5  10  20       39.99       50.18      4.79 o 
  -4  10  20       26.10       21.20      3.47 o 
  -3  10  20        5.42        6.87      2.94 o 
  -2  10  20       10.53        7.34      3.72 o 
  -1  10  20       12.49        9.14      3.20 o 
   0  10  20       82.48       65.25      5.55 o 
   1  10  20       21.44       12.00      3.21 o 
   2  10  20      159.84      131.98      9.60 o 
   3  10  20       85.28       98.05      5.51 o 
   4  10  20       91.17       98.29      6.76 o 
  -4  11  20       55.63       59.15      5.03 o 
  -3  11  20       54.70       64.39      4.71 o 
  -2  11  20       13.93       17.64      3.51 o 
  -1  11  20        0.62        1.45      2.41 o 
   0  11  20        0.35        0.93      2.63 o 
   1  11  20        6.15        6.91      3.50 o 
   2  11  20       14.97       15.85      3.01 o 
   3  11  20        0.54        2.03      2.39 o 
  -3  12  20        3.81        1.91      2.98 o 
  -2  12  20        0.31        2.45      2.42 o 
  -1  12  20       41.77       29.29      5.30 o 
   0  12  20       23.51       25.67      5.01 o 
   1  12  20        5.55        3.08      1.91 o 
   2  12  20        0.13       -0.64      2.15 o 
  -2  13  20        6.01        8.07      3.07 o 
  -1  13  20       12.42        9.75      3.23 o 
   0  13  20        0.82        2.43      2.55 o 
   1  13  20        8.33        7.15      3.85 o 
  -7   0  21       39.92       44.68     10.96 o 
  -5   0  21       81.84       84.11     14.20 o 
  -3   0  21      198.93      195.51     14.12 o 
  -1   0  21       11.64       18.01      5.93 o 
   1   0  21       99.86      101.03      7.95 o 
   3   0  21      162.40      190.04     10.37 o 
   5   0  21       20.47       14.76      4.39 o 
  -7   1  21        1.72        1.90      4.59 o 
  -6   1  21       86.82       88.08      8.59 o 
  -5   1  21       78.50       67.47      8.29 o 
  -4   1  21       96.52       82.47      8.46 o 
  -3   1  21        0.45       -0.22      3.04 o 
  -2   1  21       34.85       34.87      3.89 o 
  -1   1  21      172.88      173.60      7.17 o 
   0   1  21      675.08      655.14     17.85 o 
   1   1  21      445.61      451.73     17.42 o 
   2   1  21      454.46      453.71     14.20 o 
   3   1  21       20.29       26.98      3.49 o 
   4   1  21        0.03       -0.57      2.44 o 
   5   1  21        8.74        5.57      2.76 o 
   6   1  21       23.86       46.43      7.08 o 
  -7   2  21      112.10      125.60      7.98 o 
  -6   2  21      103.84      110.14      5.71 o 
  -5   2  21       19.43       21.45      5.12 o 
  -4   2  21       87.38       90.06      6.03 o 
  -3   2  21       83.10       71.55      6.57 o 
  -2   2  21      183.75      176.91      6.53 o 
  -1   2  21      190.58      182.55      6.75 o 
   0   2  21      514.12      514.57     10.76 o 
   1   2  21       65.02       68.88      5.97 o 
   2   2  21       10.23        5.32      2.64 o 
   3   2  21       88.28       85.77      5.36 o 
   4   2  21       43.02       42.87      5.71 o 
   5   2  21        6.02        4.31      2.48 o 
   6   2  21        0.33        2.42      2.36 o 
  -7   3  21        3.77        5.61      3.80 o 
  -6   3  21       33.06       21.21      3.80 o 
  -5   3  21       39.95       43.43      6.64 o 
  -4   3  21      371.58      333.85     10.57 o 
  -3   3  21      177.94      182.44      6.80 o 
  -2   3  21      148.31      122.49      5.66 o 
  -1   3  21      264.66      255.37      8.63 o 
   0   3  21      598.93      575.23     14.99 o 
   1   3  21      114.45      130.45      6.71 o 
   2   3  21      370.18      408.17      9.52 o 
   3   3  21        7.74        8.45      2.96 o 
   4   3  21        9.34       12.56      2.90 o 
   5   3  21       11.95        7.69      2.52 o 
   6   3  21        2.72        2.06      2.27 o 
  -6   4  21        0.33       -0.23      1.97 o 
  -5   4  21      417.76      427.50     10.80 o 
  -4   4  21      149.35      138.02      7.66 o 
  -3   4  21        2.49        3.58      2.78 o 
  -2   4  21      123.55      119.57      6.82 o 
  -1   4  21       71.23       72.60      5.10 o 
   0   4  21       15.57       12.91      3.75 o 
   1   4  21      649.97      676.60     15.03 o 
   2   4  21        3.41        3.07      2.71 o 
   3   4  21       61.57       72.33      4.35 o 
   4   4  21       74.49       78.30      5.03 o 
   5   4  21       48.32       51.76      5.73 o 
  -6   5  21       16.72       16.72      2.99 o 
  -5   5  21        0.01        0.38      2.07 o 
  -4   5  21        5.26        8.84      3.40 o 
  -3   5  21        2.89        3.73      3.16 o 
  -2   5  21        5.31        9.77      3.44 o 
  -1   5  21      171.80      179.83      6.66 o 
   0   5  21      892.14      903.11     20.37 o 
   1   5  21        0.31        4.90      3.07 o 
   2   5  21      108.41      106.66      5.16 o 
   3   5  21        1.75        2.80      2.60 o 
   4   5  21       14.82        9.50      3.55 o 
   5   5  21        0.09       -0.62      1.98 o 
  -6   6  21       60.69       55.85      4.31 o 
  -5   6  21       21.72       21.05      3.59 o 
  -4   6  21       52.70       45.36      5.61 o 
  -3   6  21       13.38       18.23      4.25 o 
  -2   6  21        4.68        5.43      2.88 o 
  -1   6  21        9.40        7.61      3.61 o 
   0   6  21        8.39       12.30      2.89 o 
   1   6  21      129.73      112.62      6.97 o 
   2   6  21       42.77       42.06      4.59 o 
   3   6  21       33.81       27.90      3.55 o 
   4   6  21        0.95       -0.69      1.80 o 
   5   6  21       43.68       51.37      6.72 o 
  -6   7  21        1.19        1.71      3.41 o 
  -5   7  21        3.59        3.28      2.64 o 
  -4   7  21       11.90        8.13      3.86 o 
  -3   7  21       25.98       34.59      4.50 o 
  -2   7  21        0.03        0.01      1.86 o 
  -1   7  21       37.97       42.30      4.43 o 
   0   7  21       47.04       47.68      4.48 o 
   1   7  21        8.14       12.71      3.19 o 
   2   7  21       21.62       18.71      3.59 o 
   3   7  21       17.70       14.29      3.15 o 
   4   7  21        3.08        1.81      2.52 o 
   5   7  21       12.19       14.11      3.66 o 
  -5   8  21       34.86       34.85      3.46 o 
  -4   8  21       60.55       67.17      6.70 o 
  -3   8  21       18.93       19.86      4.15 o 
  -2   8  21        6.79        8.45      3.11 o 
  -1   8  21       33.79       23.34      4.47 o 
   0   8  21      121.60      122.04      6.26 o 
   1   8  21       23.24       21.86      4.05 o 
   2   8  21       13.27        8.44      2.56 o 
   3   8  21       60.13       64.25      6.07 o 
   4   8  21       20.38       14.38      3.42 o 
  -5   9  21       60.95       64.17      5.76 o 
  -4   9  21       52.37       50.42      5.33 o 
  -3   9  21       16.88       11.93      3.29 o 
  -2   9  21       17.21       17.41      3.26 o 
  -1   9  21       52.43       51.92      5.00 o 
   0   9  21       17.93       19.23      3.74 o 
   1   9  21        0.09        1.01      2.35 o 
   2   9  21       23.67        9.78      2.92 o 
   3   9  21       73.42       70.40      6.96 o 
   4   9  21       54.56       48.79      7.02 o 
  -4  10  21        5.02        4.75      2.93 o 
  -3  10  21       52.46       64.14      4.89 o 
  -2  10  21       10.58       10.96      3.84 o 
  -1  10  21        3.84        2.80      2.61 o 
   0  10  21        0.18        0.98      2.31 o 
   1  10  21       11.13        7.48      2.64 o 
   2  10  21        7.50        5.41      2.13 o 
   3  10  21       13.94        8.54      3.13 o 
  -3  11  21       34.02       41.62      6.02 o 
  -2  11  21       27.35       21.30      4.51 o 
  -1  11  21        0.32        1.68      2.68 o 
   0  11  21      102.06      105.30      6.13 o 
   1  11  21        9.11        3.82      2.49 o 
   2  11  21       34.77       21.68      4.28 o 
  -2  12  21        1.22        1.83      2.43 o 
  -1  12  21        0.03        0.80      1.84 o 
   0  12  21       25.35       27.56      5.64 o 
   1  12  21        4.38        6.91      3.19 o 
  -6   0  22       12.02       14.86      9.43 o 
  -4   0  22       91.04       87.61     13.55 o 
  -2   0  22       10.97       15.91      4.79 o 
   0   0  22     2309.90     2406.52    107.25 o 
   2   0  22       69.20       63.68      8.02 o 
   4   0  22        0.92        3.97      3.70 o 
  -6   1  22        0.17        2.63      3.67 o 
  -5   1  22      114.61      130.13     10.09 o 
  -4   1  22      156.46      153.71     12.60 o 
  -3   1  22       46.02       42.85      6.43 o 
  -2   1  22      157.53      168.20      6.88 o 
  -1   1  22      109.20      112.23      6.83 o 
   0   1  22        3.08        3.88      4.48 o 
   1   1  22        3.51        5.51      4.13 o 
   2   1  22       65.39       61.33      4.66 o 
   3   1  22        5.50        3.39      2.93 o 
   4   1  22       99.47       97.52      5.69 o 
   5   1  22        3.84        2.66      1.59 o 
  -6   2  22       45.28       46.49      4.61 o 
  -5   2  22        1.01        1.78      3.12 o 
  -4   2  22        1.18        0.98      2.85 o 
  -3   2  22        7.58        4.01      3.93 o 
  -2   2  22       42.30       42.29      3.83 o 
  -1   2  22      152.77      162.99      6.17 o 
   0   2  22      178.02      180.81      7.48 o 
   1   2  22       74.77       84.76      6.56 o 
   2   2  22       71.20       66.37      5.12 o 
   3   2  22      136.01      131.12      6.41 o 
   4   2  22      128.24      147.96      5.88 o 
   5   2  22        1.49        1.29      1.93 o 
  -6   3  22       22.10       20.25      5.22 o 
  -5   3  22        8.29       10.10      4.74 o 
  -4   3  22        4.06        4.44      3.05 o 
  -3   3  22        2.00        3.84      2.74 o 
  -2   3  22       17.82       25.04      3.91 o 
  -1   3  22       51.39       61.67      4.94 o 
   0   3  22      347.33      367.14     10.25 o 
   1   3  22        7.26       10.35      3.98 o 
   2   3  22      251.15      280.54     10.09 o 
   3   3  22        0.00        1.25      2.05 o 
   4   3  22        0.65        0.05      1.40 o 
   5   3  22        0.24        0.17      1.41 o 
  -6   4  22       43.17       48.21      4.16 o 
  -5   4  22       21.13       30.90      4.80 o 
  -4   4  22        0.07        0.63      2.54 o 
  -3   4  22      234.05      201.96      9.16 o 
  -2   4  22      269.25      258.03      9.49 o 
  -1   4  22        4.64        4.11      2.59 o 
   0   4  22       23.38       23.25      3.31 o 
   1   4  22       22.99       33.24      5.33 o 
   2   4  22       26.42       31.11      4.08 o 
   3   4  22       22.40       20.41      4.44 o 
   4   4  22        3.69        2.00      1.94 o 
   5   4  22        4.56        5.25      3.13 o 
  -6   5  22       14.98       11.51      3.60 o 
  -5   5  22       28.77       32.17      4.02 o 
  -4   5  22        2.35       -0.16      2.57 o 
  -3   5  22        8.51        8.93      3.66 o 
  -2   5  22       96.97       89.08      6.14 o 
  -1   5  22        5.27       10.06      3.14 o 
   0   5  22      266.08      256.99      7.49 o 
   1   5  22       10.67       15.75      4.13 o 
   2   5  22       29.76       30.30      4.60 o 
   3   5  22        6.12        5.43      2.77 o 
   4   5  22       15.23        9.68      2.32 o 
   5   5  22        2.36        2.10      3.93 o 
  -6   6  22        0.03        2.32      5.51 o 
  -5   6  22        0.79       -0.71      2.56 o 
  -4   6  22        2.33       -1.31      3.27 o 
  -3   6  22      100.26       99.16      7.92 o 
  -2   6  22        1.98        5.25      3.10 o 
  -1   6  22       22.30       29.91      3.99 o 
   0   6  22       26.13       24.02      3.83 o 
   1   6  22       68.46       63.86      5.21 o 
   2   6  22        4.24        3.97      3.09 o 
   3   6  22        0.55        2.13      2.70 o 
   4   6  22        1.04        1.46      1.47 o 
  -5   7  22       17.54       15.83      3.35 o 
  -4   7  22       15.75       14.11      4.50 o 
  -3   7  22       27.09       31.28      4.39 o 
  -2   7  22       12.23       13.87      3.40 o 
  -1   7  22        8.28       11.42      3.55 o 
   0   7  22       39.90       46.50      4.01 o 
   1   7  22       24.70       28.99      4.10 o 
   2   7  22        5.11        6.79      3.31 o 
   3   7  22        0.26       -0.01      1.72 o 
   4   7  22       20.00       14.46      3.62 o 
  -5   8  22       41.69       47.79      4.78 o 
  -4   8  22       41.63       39.62      6.02 o 
  -3   8  22        0.10        1.00      2.13 o 
  -2   8  22        1.71        1.12      1.95 o 
  -1   8  22        4.94        4.33      3.17 o 
   0   8  22       57.66       62.18      4.51 o 
   1   8  22       11.93       10.59      2.89 o 
   2   8  22        8.53        7.62      3.02 o 
   3   8  22        4.59        4.71      2.04 o 
   4   8  22        4.01        4.89      2.52 o 
  -4   9  22       29.60       34.62      4.81 o 
  -3   9  22       24.84       31.28      4.49 o 
  -2   9  22        6.03        5.81      3.07 o 
  -1   9  22        6.09        5.57      2.99 o 
   0   9  22       88.31       85.66      7.04 o 
   1   9  22        1.32        2.29      2.69 o 
   2   9  22        7.28        7.78      2.47 o 
   3   9  22        0.03       -0.78      2.75 o 
  -4  10  22        1.27        0.34      2.88 o 
  -3  10  22       30.33       27.50      4.94 o 
  -2  10  22       27.48       16.53      3.65 o 
  -1  10  22        0.02       -0.37      2.51 o 
   0  10  22       17.45        9.40      2.96 o 
   1  10  22        3.53        4.29      1.93 o 
   2  10  22       72.61       65.91      6.37 o 
  -3  11  22       21.25       23.14      5.19 o 
  -2  11  22       45.01       42.25      5.45 o 
  -1  11  22       23.11       18.93      2.86 o 
   0  11  22       40.52       32.01      7.44 o 
   1  11  22        7.57        5.03      2.75 o 
  -5   0  23        3.58        3.33      6.29 o 
  -3   0  23        2.97        3.94      4.10 o 
  -1   0  23      211.84      201.88     14.17 o 
   1   0  23        3.81        4.79      5.00 o 
   3   0  23       71.60       74.32      7.81 o 
   5   0  23       86.14      101.44     12.73 o 
  -6   1  23        9.02        6.67      3.83 o 
  -5   1  23        0.18        0.38      3.76 o 
  -4   1  23      136.82      144.52      7.98 o 
  -3   1  23        7.79        7.06      4.20 o 
  -2   1  23       30.69       35.38      4.24 o 
  -1   1  23      232.67      255.90      9.59 o 
   0   1  23      722.33      750.07     31.57 o 
   1   1  23       73.21       82.57      6.12 o 
   2   1  23       10.39        9.55      3.38 o 
   3   1  23        2.76        3.60      2.94 o 
   4   1  23        1.34        7.15      2.75 o 
   5   1  23       10.52        2.76      3.12 o 
  -6   2  23       11.30        7.10      3.85 o 
  -5   2  23       49.72       47.72      7.43 o 
  -4   2  23        1.76        0.98      3.07 o 
  -3   2  23       45.40       41.90      5.02 o 
  -2   2  23      103.74      102.49      5.01 o 
  -1   2  23      432.30      405.36     16.74 o 
   0   2  23      900.62      904.06     21.51 o 
   1   2  23       71.15       65.06      5.56 o 
   2   2  23       10.58       11.65      4.08 o 
   3   2  23       68.54       82.93      4.60 o 
   4   2  23       61.83       67.72      3.88 o 
   5   2  23        0.75        1.36      2.89 o 
  -6   3  23       32.99       22.28      3.67 o 
  -5   3  23       69.88       70.63      6.05 o 
  -4   3  23       14.22       17.49      4.31 o 
  -3   3  23       29.49       36.53      5.29 o 
  -2   3  23      130.18      117.26      6.70 o 
  -1   3  23       38.32       41.96      4.31 o 
   0   3  23      384.85      409.44     13.43 o 
   1   3  23       23.62       18.04      4.55 o 
   2   3  23       79.62       94.82      6.21 o 
   3   3  23       11.11        6.52      2.69 o 
   4   3  23       10.73       13.43      2.46 o 
   5   3  23        0.01       -0.76      2.31 o 
  -6   4  23        5.70        2.34      3.66 o 
  -5   4  23        1.36        0.83      3.18 o 
  -4   4  23      116.98      129.16      6.38 o 
  -3   4  23       74.18       78.42      5.73 o 
  -2   4  23       42.42       43.53      4.19 o 
  -1   4  23        2.27        3.96      2.95 o 
   0   4  23      559.95      597.69     19.61 o 
   1   4  23      124.38      127.22      7.47 o 
   2   4  23        1.80        1.11      3.00 o 
   3   4  23       36.95       38.22      3.64 o 
   4   4  23       18.47       11.67      2.91 o 
  -5   5  23        3.33        3.65      2.60 o 
  -4   5  23      191.23      214.92      8.66 o 
  -3   5  23        1.17        0.70      2.40 o 
  -2   5  23       31.73       34.56      4.36 o 
  -1   5  23       22.36       20.76      3.36 o 
   0   5  23        6.54        8.59      3.16 o 
   1   5  23      502.01      506.35     15.89 o 
   2   5  23        0.01       -0.52      2.52 o 
   3   5  23       66.47       80.08      6.25 o 
   4   5  23        3.68        0.99      1.67 o 
  -5   6  23        9.58        7.48      3.22 o 
  -4   6  23        1.28        0.38      2.99 o 
  -3   6  23        0.09        0.03      2.57 o 
  -2   6  23        4.37        4.64      3.34 o 
  -1   6  23       33.48       31.31      4.14 o 
   0   6  23        2.25        0.98      2.01 o 
   1   6  23        0.01        3.44      2.98 o 
   2   6  23       23.16       22.28      4.24 o 
   3   6  23        0.01        0.94      1.90 o 
   4   6  23       14.70       16.49      3.36 o 
  -5   7  23        1.67        3.01      3.97 o 
  -4   7  23        1.98        0.14      3.43 o 
  -3   7  23       71.70       61.77      6.12 o 
  -2   7  23        1.02        3.19      2.27 o 
  -1   7  23        5.01        5.85      2.99 o 
   0   7  23      116.72      120.43      6.51 o 
   1   7  23       12.52       12.54      3.19 o 
   2   7  23        4.83        8.67      3.54 o 
   3   7  23        0.06       -0.08      1.32 o 
   4   7  23        2.48        2.61      2.93 o 
  -4   8  23        2.67        4.33      3.16 o 
  -3   8  23       29.87       24.94      5.45 o 
  -2   8  23       13.07        9.31      3.12 o 
  -1   8  23       21.46       13.99      3.18 o 
   0   8  23       53.97       53.36      7.59 o 
   1   8  23        5.17        3.75      2.62 o 
   2   8  23        1.02       -0.67      2.22 o 
   3   8  23        9.16        7.45      3.85 o 
  -4   9  23       12.71       16.23      3.93 o 
  -3   9  23       13.45        9.17      3.77 o 
  -2   9  23        4.93        4.11      3.06 o 
  -1   9  23       11.15        7.46      3.65 o 
   0   9  23        7.76        3.73      2.43 o 
   1   9  23       67.49       59.55      8.03 o 
   2   9  23       71.54       59.84      5.50 o 
  -3  10  23       38.89       53.29      7.43 o 
  -2  10  23       85.64      111.97      6.62 o 
  -1  10  23        0.12        0.35      1.76 o 
   0  10  23       16.95       10.04      3.25 o 
   1  10  23        6.63        1.95      2.50 o 
  -1  11  23        0.22        0.33      2.01 o 
   0  11  23       10.58        5.89      2.88 o 
  -6   0  24       35.24       31.52      8.86 o 
  -4   0  24       10.12       15.43      8.78 o 
  -2   0  24       88.56       73.57      9.26 o 
   0   0  24       39.72       44.73      6.63 o 
   2   0  24       12.86       12.78      4.53 o 
   4   0  24        2.27        1.58      3.44 o 
  -6   1  24        8.89        7.44      4.21 o 
  -5   1  24        0.99       -0.44      3.37 o 
  -4   1  24       79.53       84.30      8.74 o 
  -3   1  24       85.65       81.06      5.56 o 
  -2   1  24       95.34      102.60      5.00 o 
  -1   1  24        0.95        2.96      3.00 o 
   0   1  24      274.02      276.98      9.63 o 
   1   1  24        4.02        2.64      3.36 o 
   2   1  24        4.50        4.04      2.91 o 
   3   1  24       14.24       10.94      3.77 o 
   4   1  24       49.13       63.48      5.33 o 
  -5   2  24       18.76       12.32      3.87 o 
  -4   2  24        5.38        3.01      3.22 o 
  -3   2  24       39.99       39.76      4.57 o 
  -2   2  24      131.84      126.13      5.65 o 
  -1   2  24      122.98      139.11      6.77 o 
   0   2  24       59.64       70.76      5.08 o 
   1   2  24       28.89       24.86      4.98 o 
   2   2  24        0.24       -0.86      3.14 o 
   3   2  24       19.57       12.59      2.62 o 
   4   2  24        0.50        0.93      1.68 o 
  -5   3  24        0.20       -0.13      2.08 o 
  -4   3  24       68.13       60.68      4.45 o 
  -3   3  24        6.15        2.90      4.30 o 
  -2   3  24       60.18       58.51      4.90 o 
  -1   3  24        2.76        2.37      2.62 o 
   0   3  24       25.84       31.11      3.96 o 
   1   3  24       19.37       18.45      4.64 o 
   2   3  24       16.59       16.03      3.69 o 
   3   3  24       14.70       14.36      2.79 o 
   4   3  24       66.57       58.22      3.86 o 
  -5   4  24       17.97       18.23      3.28 o 
  -4   4  24       19.79        7.24      3.12 o 
  -3   4  24        7.41        6.62      3.08 o 
  -2   4  24        8.86        8.32      3.14 o 
  -1   4  24        0.90        0.12      1.89 o 
   0   4  24      146.33      142.39      6.76 o 
   1   4  24      189.46      180.24      8.85 o 
   2   4  24       12.77       11.15      4.43 o 
   3   4  24       48.51       57.64      5.58 o 
   4   4  24        0.63        0.30      1.41 o 
  -5   5  24       21.11       16.96      4.64 o 
  -4   5  24        4.42        3.60      3.46 o 
  -3   5  24       54.58       46.08      4.54 o 
  -2   5  24        0.00       -0.11      2.17 o 
  -1   5  24       11.44       12.15      3.43 o 
   0   5  24       20.07       18.08      3.28 o 
   1   5  24        9.26        5.29      3.66 o 
   2   5  24       11.44        4.78      3.23 o 
   3   5  24        1.06        0.85      1.68 o 
   4   5  24        0.20        3.87      3.11 o 
  -4   6  24        0.89        2.86      2.91 o 
  -3   6  24        3.87        2.76      2.79 o 
  -2   6  24        2.33        2.23      2.29 o 
  -1   6  24      134.26      139.89      8.24 o 
   0   6  24       55.55       48.59      4.96 o 
   1   6  24       14.49       12.51      3.75 o 
   2   6  24       18.82        9.14      3.68 o 
   3   6  24        0.71        0.93      1.96 o 
  -4   7  24        5.40        5.77      3.07 o 
  -3   7  24        3.55        2.31      2.76 o 
  -2   7  24       34.93       27.78      3.47 o 
  -1   7  24        9.47       10.02      2.98 o 
   0   7  24       36.59       36.43      5.25 o 
   1   7  24        0.16        0.43      2.51 o 
   2   7  24        0.82        0.63      2.37 o 
   3   7  24        2.39        1.50      2.75 o 
  -3   8  24        0.52        0.92      2.50 o 
  -2   8  24       33.98       36.74      5.82 o 
  -1   8  24        0.12        0.87      2.02 o 
   0   8  24        2.56        1.84      1.97 o 
   1   8  24        1.05        1.65      1.79 o 
   2   8  24       36.86       20.46      6.08 o 
  -3   9  24       37.33       51.26      5.87 o 
  -2   9  24        1.58        3.06      2.75 o 
  -1   9  24       40.40       37.37      4.09 o 
   0   9  24       75.55       73.36      8.91 o 
   1   9  24        0.83        1.11      3.14 o 
  -1  10  24       54.90       72.59      7.16 o 
   0  10  24       28.90       15.07      4.73 o 
  -5   0  25        6.10        3.49      5.37 o 
  -3   0  25        1.43        0.83      2.59 o 
  -1   0  25       27.80       22.70      7.01 o 
   1   0  25      111.91      130.25     12.70 o 
   3   0  25       85.09       94.94     18.27 o 
  -5   1  25        3.16        5.65      3.24 o 
  -4   1  25       15.42       10.66      4.03 o 
  -3   1  25       31.38       36.98     10.34 o 
  -2   1  25       48.16       56.38      6.23 o 
  -1   1  25       24.22       23.77      4.39 o 
   0   1  25      147.46      162.77      6.62 o 
   1   1  25        1.27        3.71      4.18 o 
   2   1  25       31.06       28.00      5.48 o 
   3   1  25        0.92        1.17      1.84 o 
   4   1  25        1.41        3.15      2.09 o 
  -5   2  25       41.75       48.46      4.05 o 
  -4   2  25       13.43        8.94      3.42 o 
  -3   2  25      372.16      372.73     12.93 o 
  -2   2  25      335.44      312.19     15.23 o 
  -1   2  25       69.84       72.08      4.80 o 
   0   2  25      159.62      145.46      6.49 o 
   1   2  25       96.92       87.47      7.49 o 
   2   2  25       53.05       59.09     11.22 o 
   3   2  25        3.80        2.10      1.76 o 
   4   2  25       88.70       93.60      9.48 o 
  -5   3  25        2.45        6.16      4.53 o 
  -4   3  25       17.21       17.88      3.81 o 
  -3   3  25       75.61       77.93      5.51 o 
  -2   3  25        0.91        0.10      1.66 o 
  -1   3  25        3.30        3.79      2.88 o 
   0   3  25      111.44      106.28      6.34 o 
   1   3  25       57.67       62.90      6.67 o 
   2   3  25       61.17       61.39      7.48 o 
   3   3  25       10.51        4.30      2.71 o 
  -4   4  25       17.02        4.73      3.05 o 
  -3   4  25        8.39        7.79      3.71 o 
  -2   4  25       16.24       16.30      3.61 o 
  -1   4  25       43.24       43.40      5.50 o 
   0   4  25        0.00       -1.58      1.89 o 
   1   4  25       25.80       20.80      4.26 o 
   2   4  25        0.54        2.13      3.03 o 
   3   4  25       11.72        6.58      3.11 o 
  -4   5  25        1.53        3.06      2.70 o 
  -3   5  25       12.37        5.28      2.78 o 
  -2   5  25       24.92       22.46      3.52 o 
  -1   5  25        3.66        6.14      3.27 o 
   0   5  25       11.25        5.24      2.46 o 
   1   5  25        0.10        0.91      2.38 o 
   2   5  25        2.98        4.21      2.91 o 
   3   5  25        1.43        1.92      2.68 o 
  -4   6  25      131.47      143.02      6.41 o 
  -3   6  25       71.63       93.44      6.69 o 
  -2   6  25       32.77       31.29      7.48 o 
  -1   6  25       24.00       12.94      2.97 o 
   0   6  25        1.69        1.07      1.45 o 
   1   6  25       22.17       19.54      4.42 o 
   2   6  25        6.18        7.31      3.81 o 
  -3   7  25        3.15        2.29      2.93 o 
  -2   7  25        9.36        7.90      3.52 o 
  -1   7  25       12.01       12.02      2.48 o 
   0   7  25       89.69       91.27      8.23 o 
   1   7  25       34.30       15.66      4.91 o 
   2   7  25        4.43        0.51      1.87 o 
  -2   8  25       83.01      103.90      6.05 o 
  -1   8  25        1.36        0.72      1.84 o 
   0   8  25       85.05      102.06     11.15 o 
   1   8  25        1.72        1.63      2.63 o 
  -1   9  25        1.16       -1.67      6.15 o 
  -4   0  26       33.24       22.56      6.73 o 
  -2   0  26      155.56      155.56     12.52 o 
   0   0  26      158.01      151.37     27.38 o 
   2   0  26        5.24        6.39      8.52 o 
  -4   1  26      110.90      122.46      8.04 o 
  -3   1  26       63.06       43.23      4.42 o 
  -2   1  26        0.62        0.45      1.90 o 
  -1   1  26        3.85        3.12      2.70 o 
   0   1  26      170.83      165.75     13.37 o 
   1   1  26        0.08        1.39      2.57 o 
   2   1  26        9.55        6.95      2.28 o 
   3   1  26        1.09       -0.80      3.09 o 
  -4   2  26        0.80       -0.14      2.33 o 
  -3   2  26        1.23        1.90      2.38 o 
  -2   2  26        0.01        0.77      1.83 o 
  -1   2  26       46.41       43.44      3.98 o 
   0   2  26       41.98       39.30      3.80 o 
   1   2  26      141.10      169.07     12.57 o 
   2   2  26       13.24       10.50      2.87 o 
   3   2  26        0.00       -0.17      2.35 o 
  -4   3  26        6.34        3.30      3.63 o 
  -3   3  26        9.31       10.41      4.43 o 
  -2   3  26       76.81       76.37      5.51 o 
  -1   3  26      181.80      155.60     10.35 o 
   0   3  26       62.24       58.88      4.07 o 
   1   3  26       32.00       18.10      4.29 o 
   2   3  26       74.48       74.30      9.00 o 
   3   3  26       15.21       14.33      3.56 o 
  -4   4  26       16.12        9.74      4.90 o 
  -3   4  26        4.82        6.22      3.87 o 
  -2   4  26        5.76        2.60      2.32 o 
  -1   4  26       10.54        9.79      2.87 o 
   0   4  26        3.86        2.28      2.09 o 
   1   4  26        0.69        0.49      2.07 o 
   2   4  26       12.98        5.95      2.97 o 
  -3   5  26        3.02        3.79      2.91 o 
  -2   5  26        5.50        5.28      2.28 o 
  -1   5  26       21.95       12.29      2.80 o 
   0   5  26       60.16       38.03      7.98 o 
   1   5  26        0.51       -0.51      2.06 o 
   2   5  26       28.57       17.87      5.83 o 
  -3   6  26       29.27       26.34      4.99 o 
  -2   6  26       45.48       44.60      3.96 o 
  -1   6  26       19.85       15.07      3.08 o 
   0   6  26        0.16       -1.33      1.77 o 
   1   6  26       13.19        9.77      2.94 o 
  -2   7  26        7.81        3.04      2.49 o 
  -1   7  26        1.74        0.99      2.64 o 
   0   7  26        2.53        0.45      3.03 o 
   1   7  26        4.14        2.13      3.12 o 
  -3   0  27        0.12       -1.72      9.41 o 
  -1   0  27      252.65      262.91     51.53 o 
   1   0  27        0.89        6.13      5.99 o 
  -3   1  27       47.06       54.09     15.05 o 
  -2   1  27      159.60      133.67      7.60 o 
  -1   1  27       20.71       18.77      3.77 o 
   0   1  27      100.27       84.31     12.50 o 
   1   1  27        2.87        4.45      3.46 o 
   2   1  27       15.89       23.80      4.30 o 
  -3   2  27       86.80       94.25      7.65 o 
  -2   2  27      103.37       98.74      5.20 o 
  -1   2  27       63.92       68.32      4.57 o 
   0   2  27        8.31        4.78      2.17 o 
   1   2  27        1.46        1.12      2.24 o 
   2   2  27       49.34       58.10      7.11 o 
  -3   3  27        3.69        6.14      3.09 o 
  -2   3  27        6.59        6.79      2.94 o 
  -1   3  27       40.82       39.70      5.67 o 
   0   3  27       23.72       23.06      3.65 o 
   1   3  27        1.12        1.12      2.56 o 
   2   3  27       28.85       41.78      6.47 o 
  -3   4  27       19.63       10.66      5.54 o 
  -2   4  27       67.26       68.47      5.12 o 
  -1   4  27       27.16       32.45      3.90 o 
   0   4  27        0.03        1.08      2.23 o 
   1   4  27        2.57        0.91      2.36 o 
  -2   5  27        4.39       19.49     13.98 o 
  -1   5  27        8.90        8.29      2.88 o 
   0   5  27        0.04        1.85      2.66 o 
   1   5  27       20.65       18.84      4.65 o 
  -1   6  27       40.66       41.25     11.48 o 
   0   0  28       29.09       28.00      6.60 o 
  -2   1  28       21.56        9.41      4.52 o 
  -1   1  28       15.49        8.58      2.86 o 
   0   1  28        0.64        2.29      2.73 o 
   1   1  28        0.90        1.63      3.35 o 
  -2   2  28       86.67       96.73     13.63 o 
  -1   2  28       61.77       66.27      7.81 o 
   0   2  28       28.40       22.72      3.75 o 
  -1   3  28        1.99        1.34      2.93 o 
   0   3  28        5.07        7.63      5.33 o 
                                                 
